# Supplementary material for: Early medieval genetic data from Ural region evaluated in the light of archaeological evidence of ancient Hungarians
Source: Sci Rep. 2020 Nov 5;10:19137. doi: 10.1038/s41598-020-75910-z (PMC7645724; doi:10.1038/s41598-020-75910-z)
Supplement: Supplementary file 1 — Supplementary Tables. [file 41598_2020_75910_MOESM1_ESM.xlsx]

## Sheet: S1_samples
S1_General information of investigated samples
Lab ID	Sampling name	Grave/object number	Culture	Site/Cemetery	Country	Lat.	Long.	Century AD	14C date (95.4% CI calibrated radiocarbon age, Conventional Radiocarbon Age BP, Lab number )	Sex (anthropology)	Investigated samples
Uyelgi1	ULG4	Kurgan 29; Grave 1 and 2 (disturbed)	Kushnarenkovo-Karayakupovo culture	Uyelgi, Chelyabinsk region	Trans-Ural, Russia	55.84855	61.55211	10-11th		male	tooth 37
Uyelgi2	ULG8	Kurgan 28; Grave 6	Kushnarenkovo-Karayakupovo culture	Uyelgi, Chelyabinsk region	Trans-Ural, Russia	55.84855	61.55211	10-11th		male	tooth 48
Uyelgi3	ULG10	Kurgan 28; Grave 5,6 (disturbed)	Kushnarenkovo-Karayakupovo culture	Uyelgi, Chelyabinsk region	Trans-Ural, Russia	55.84855	61.55211	10-11th		male	tooth 47
Uyelgi4	ULG11	Kurgan 29; Grave 1 and 2 (disturbed)	Kushnarenkovo-Karayakupovo culture	Uyelgi, Chelyabinsk region	Trans-Ural, Russia	55.84855	61.55211	10-11th		male	tooth 16
Uyelgi5	ULG13	Kurgan 30	Kushnarenkovo-Karayakupovo culture	Uyelgi, Chelyabinsk region	Trans-Ural, Russia	55.84855	61.55211	10-11th		male	tooth 38
Uyelgi6	ULG14	Kurgan 28; Grave 5,6 (disturbed)	Kushnarenkovo-Karayakupovo culture	Uyelgi, Chelyabinsk region	Trans-Ural, Russia	55.84855	61.55211	10-11th		male	tooth 47
Uyelgi7	ULG15	Kurgan 30	Kushnarenkovo-Karayakupovo culture	Uyelgi, Chelyabinsk region	Trans-Ural, Russia	55.84855	61.55211	10-11th		male	tooth 37
Uyelgi8	ULG16	Kurgan 29; Grave 1	Kushnarenkovo-Karayakupovo culture	Uyelgi, Chelyabinsk region	Trans-Ural, Russia	55.84855	61.55211	10-11th		male	tooth 16
Uyelgi9	ULG17	Kurgan 28; Grave 5 and 6 (disturbed)	Kushnarenkovo-Karayakupovo culture	Uyelgi, Chelyabinsk region	Trans-Ural, Russia	55.84855	61.55211	10-11th		female	tooth 37
Uyelgi10	ULG19	Kurgan 7 (33); Grave 5	Kushnarenkovo-Karayakupovo Culture	Uyelgi, Chelyabinsk region	Trans-Ural, Russia	55.84855	61.55211	9-10th	879-1150 cal AD, 1053±50, SPB_854; 888-1151 cal AD, 1040±50, SPb_852	male	tooth 47
Uyelgi11	UELGI No.1.	Kurgan 29, Grave 7	Kushnarenkovo-Karayakupovo Culture	Uyelgi, Chelyabinsk region	Trans-Ural, Russia	55.84855	61.55211	10-11th		?	tooth 48
Uyelgi12	UELGI No.2.	Kurgan 28, Grave 5	Kushnarenkovo-Karayakupovo Culture	Uyelgi, Chelyabinsk region	Trans-Ural, Russia	55.84855	61.55211	10-11th		?	pars petrosa l.d.
Uyelgi13	UELGI No.3.	Kurgan 36; Grave 3	Kushnarenkovo-Karayakupovo Culture	Uyelgi, Chelyabinsk region	Trans-Ural, Russia	55.84855	61.55211	10-11th		?	tooth 18
Uyelgi14	UELGI No.4.	Kurgan 34a; Grave 3	Kushnarenkovo-Karayakupovo Culture	Uyelgi, Chelyabinsk region	Trans-Ural, Russia	55.84855	61.55211	10-11th		?	tooth 18
Uyelgi15	UELGI No.5.	Kurgan 9; Grave 5	Kushnarenkovo-Karayakupovo Culture	Uyelgi, Chelyabinsk region	Trans-Ural, Russia	55.84855	61.55211	9-10th		?	pars petrosa l.d.
Uyelgi16	UELGI No.6.	Kurgan 9; Grave 5	Kushnarenkovo-Karayakupovo Culture	Uyelgi, Chelyabinsk region	Trans-Ural, Russia	55.84855	61.55211	9-10th		?	pars petrosa l.s.
Uyelgi17	UELGI No.7.	Kurgan 9; Grave 7	Kushnarenkovo-Karayakupovo Culture	Uyelgi, Chelyabinsk region	Trans-Ural, Russia	55.84855	61.55211	9-10th		?	pars petrosa l.d.
Uyelgi18	UELGI No.8.	Kurgan 32; Grave 1	Kushnarenkovo-Karayakupovo Culture	Uyelgi, Chelyabinsk region	Trans-Ural, Russia	55.84855	61.55211	9th	Horse in Kurgan 32: 771-937 cal AD, 1184±22, DeA_11458	?	tooth 35
Uyelgi19	UELGI No.9.	Kurgan 32; Grave 16	Kushnarenkovo-Karayakupovo Culture	Uyelgi, Chelyabinsk region	Trans-Ural, Russia	55.84855	61.55211	9th		?	tooth 38
Uyelgi20	UELGI No.10.	Kurgan 32; Grave 12	Kushnarenkovo-Karayakupovo Culture	Uyelgi, Chelyabinsk region	Trans-Ural, Russia	55.84855	61.55211	9th		?	pars petrosa l.s.
Uyelgi21	MOT55 (K11/5.)	Kurgan 11; Grave 5	Kushnarenkovo-Karayakupovo Culture	Uyelgi, Chelyabinsk region	Trans-Ural, Russia	55.84855	61.55211	9th	720-941 cal AD, 1195±30, Poz-121188	?	pars petrosa l.d.
Uyelgi22	MOT56 (K11/6.)	Kurgan 11; Grave 6	Kushnarenkovo-Karayakupovo Culture	Uyelgi, Chelyabinsk region	Trans-Ural, Russia	55.84855	61.55211	9th	692-887 cal AD, 1220±30, Poz-121187	?	tooth 27
Bay1	Bajanovo280	280	Late Lomovatovo Culture	Bayanovo (Boyanovo)	Cis-Ural, Russia	59.24817	57.71383	9-10th	776-965 cal AD, 1158±21, DeA11173	female?	tooth 42
Bay2	Bajanovo277	277	Late Lomovatovo Culture	Bayanovo (Boyanovo)	Cis-Ural, Russia	59.24817	57.71383	9-10th	770-875 cal AD, 1213±22, DeA11172	male?	tooth 47
Bay3	Bajanovo365	365	Late Lomovatovo Culture	Bayanovo (Boyanovo)	Cis-Ural, Russia	59.24817	57.71383	9-10th		?	tooth 48
Sukhoy1	Szuhoj Log86	1987/86	Late Nevolino Culture	Sukhoy Log	Cis-Ural, Russia	57.1319	51.52164	7-8th	652-765 cal AD, 1326±23, DeA16587	female	tooth 48
Sukhoy2	Szuhoj Log136	1988/136	Late Nevolino Culture	Sukhoy Log	Cis-Ural, Russia	57.1319	51.52164	7-8th		female	tooth 48
Sukhoy3	Szuhoj Log13	13	Late Nevolino Culture	Sukhoy Log	Cis-Ural, Russia	57.1319	51.52164	7-8th		male?	tooth 35
Sukhoy4	Szuhoj Log82	1987/82	Late Nevolino Culture	Sukhoy Log	Cis-Ural, Russia	57.1319	51.52164	7-8th		male	tooth 16
Sukhoy5	Szuhoj Log111	111	Late Nevolino Culture	Sukhoy Log	Cis-Ural, Russia	57.1319	51.52164	7-8th	668-770calAD, 1286±24, DeA16586	female	tooth 16
Bartym1	Bartim5/A	5/A	Nevolino Culture, Phase II	Bartym	Cis-Ural, Russia	55.81852	57.51293	5-6th		male	tooth 16
Bartym2	Bartim10/B	10/B	Nevolino Culture, Phase II	Bartym	Cis-Ural, Russia	55.81852	57.51293	5-6th	554-642 cal AD, 1470±24, DeA16584	male	tooth 26
Bartym3	Bartim16/B	16/B	Nevolino Culture, Phase II	Bartym	Cis-Ural, Russia	55.81852	57.51293	5-6th	428-591 cal AD, 1535±24, DeA16585	male	tooth 46
Bartym4	Bartim5/D	5/D	Nevolino Culture, Phase II	Bartym	Cis-Ural, Russia	55.81852	57.51293	5-6th		male	tooth 15
Bartym5	Bartim16/D	16/D	Nevolino Culture, Phase II	Bartym	Cis-Ural, Russia	55.81852	57.51293	5-6th		female	tooth 36
Brody1	Brodi2	kurgan 8; 2	Early Nevolino Culture, Phase I	Brody	Cis-Ural, Russia	57.94769	56.46409	3-4th	219-378 cal AD, 1759±24, DeA16583	male?	fragm.fem.l.s.
Hconq1	HC1	10. 1/B	Hungarian Conqueror	Balatonújlak-Erdő-dűlő	Hungary	46.67433	17.38468	10th		female	Femur, Femur
Hconq2	HC2	260. 473/B	Hungarian Conqueror	M43 25.lelőhely Makó-Igási-Járandó	Hungary	46.21791	20.49938	11th	1020-1155 cal AD, 960±30, Poz32777	female	Femur, Tooth
Hconq3	HC3	9. 60/B	Hungarian Conqueror	Harta-Freifelt	Hungary	46.69566	19.03204	10th		female	Femur, Femur
Hconq4	HC4	19.62/B	Hungarian Conqueror	Harta-Freifelt	Hungary	46.69566	19.03204	10th		female	Femur, Femur
Hconq5	HC5	37. 73/B	Hungarian Conqueror	Kiszombor-Tanyahalom	Hungary	46.18522	20.43356	10th		male	Femur, Femur
Hconq6	HC6	17. 4/B	Hungarian Conqueror	Balatonújlak-Erdő-dűlő	Hungary	46.67433	17.38468	10th		female	Femur, Femur
Hconq7	HC7	136. 531/B	Hungarian Conqueror	M3 161. lelőhely	Hungary	47.94064	21.72082	10th		male	Femur, Tooth
Hconq8	HC8	4265 533/B	Hungarian Conqueror	Nyíregyháza-Oross MEGAPARK	Hungary	47.94064	21.72082	10th		male	Femur, Tooth
Hconq9	HC10	512.477/B	Hungarian Conqueror	M43 25.lelőhely Makó-Igási-Járandó	Hungary	46.21791	20.49938	11th		male	Femur, Tooth

## Sheet: S2_NGS-STR Results
S2_Sequencing information, mitochondrial and Y-chromosomal results
	Whole genome shallow shotgun NGS information													Capture information												Mitochondrial haplotype data based on capture results				Y-STR results																			Y-SNP results
														3000 SNP and Mitochondrial Capture							Mitochondrial DNA Capture
Sample	Genetic sex	Total read number	Merged read pair number	Merged read pair number fraction	Barcoded read number (both ends)	Barcoded read number fraction	Reads mapped	Reads mapped fraction	Uniquely mapped read number	Uniquely mapped read number fraction	Reads mapped on ChrX	Reads mapped on ChrY	FrChrY	Total read number	Merged read pair number	Merged read pair number fraction	Barcoded read number (both ends)	Barcoded read number fraction	Reads mapped to reference	Reads mapped to reference fraction	Uniquely mapped to reference read number	Uniquely mapped to reference read number fraction	Average depth of coverage on mtDNA	5p end Deamination frequency on 1st base (only mtDNA)	Endogeneous content (Fraction)	MtDNA Haplogroup (Haplogrep)	%Q Score (Haplogrep)	rCRS Haplotype	RSRS Haplotype	Haplogroup (NEVGEN)	Probability	B_DYS390	B_DYS389II	G_DYS458	G_DYS19	G_DYS385_1	G_DYS385_2	Y_DYS393	Y_DYS391	Y_DYS439	B_DYS456	B_DYS389I	Y_DYS635	Y_DYS392	R_Y_GATA_H4	R_DYS437	R_DYS438	R_DYS448	chrY Haplogroup SNP
Uyelgi1	MALE	692436	319496	0.461408707808375	307497	0.44408	192888	0.278564372736253	191049	0.275908531618807	5210	656	0.465140715867287	134395	119424	0.888604486774061	114464	0.85169835187321	13554	0.100851966218981	7077	0.0526582090107519	23.6049	0.0468842729970326	0.9983687	C4a2a1	93.82	73G 263G 489C 750G 1438G 2706G 3552A 4715G 4769G 6026A 7028T 7196a 8485A 8584A 8701G 8793C 8860G 9540C 9545G 10398G 10400T 10873C 11147C 11719A 11914A 11969A 12672G 12705T 13263G 14318C 14766T 14783C 15043A 15204C 15301A 15326G 15487t 16171G 16223T 16298C 16327T 16344T 16357C 16519C	146T 152T 195T 247G 489C 769G 825t 1018G 2758G 2885T 3552A 3594C 4104A 4312C 4715G 6026A 7146A 7196A 7256C 7521G 8468C 8485A 8584A 8655C 8793C 9545G 10400T 10664C 10688G 10810T 10915T 11147C 11969A 12672G 13105A 13263G 13276A 13506C 13650C 14318C 14783C 15043A 15204C 15301A 15487t 16129G 16171G 16187C 16189T 16230A 16278C 16298C 16311T 16327T 16344T 16357C	N1a1 M46 >> L1026> Z1936> Y13851	0.5041	23	30	17	14	11	13	14	11	10	14	14	23	14	12	14	10	19	N*
Uyelgi2	MALE	723330	401264	0.554745413573334	390384	0.539704	242931	0.33585085645556	240508	0.332501071433509	6533	818	0.465911296825659	132048	120079	0.909358718041924	51032	0.386465527686902	5939	0.0449760693081304	4467	0.0338286077789895	14.338	0.0854021847070506	0.9983172	N1a1a1a1a	87.21	73G 152C 199C 204C 263G 669C 750G 1438G 1719A 2706G 3336C 4769G 5315G 6641C 7028T 8164T 8860G 8901G 9300A 9921A 10238C 10398G 11719A 12155G 12501A 12705T 13251T 13780G 15043A 15326G 16147a 16172C 16189C 16223T 16248T 16320T 16355T 16519C	146T 195T 199C 204C 247G 669C 769G 825t 1018G 1719A 2758G 2885T 3336C 3594C 4104A 4312C 5315G 6641C 7146A 7256C 7521G 8164T 8468C 8655C 8701A 8901G 9300A 9540T 9921A 10238C 10664C 10688G 10810T 10873T 10915T 11914G 12155G 12501A 13105A 13251T 13276A 13506C 13650C 13780G 15043A 16129G 16147a 16172C 16187C 16230A 16248T 16278C 16311T 16320T 16355T	N1a1 M46 >> L1026> Z1936> Y13851	0.48857	23	30	17	14	11	13	14	11	10	14	14	23		12	14	10	19	N1a1a1a1
Uyelgi3	MALE	570583	293335	0.514096985013574	270323	0.473766	75004	0.131451515379883	74127	0.12991449096801	1998	281	0.46465206362302	144434	83551	0.578471827962945	61715	0.42728858855948	8720	0.0603735962446515	5691	0.0394020798426963	21.1338	0.118512780790085	0.9998114	U4d2	96.42	73G 195C 217C 263G 499A 629C 750G 1438G 1811G 2706G 4646C 4769G 5567C 5999C 6047G 7028T 8860G 10692T 11326T 11332T 11467G 11518A 11719A 12308G 12372A 13105G 14620T 14766T 15326G 15693C 16356C 16519C	146T 152T 217C 247G 499A 629C 769G 825t 1018G 1811G 2758G 2885T 3594C 4104A 4312C 4646C 5567C 5999C 6047G 7146A 7256C 7521G 8468C 8655C 8701A 9540T 10398A 10664C 10688G 10692T 10810T 10873T 10915T 11326T 11332T 11467G 11518A 11914G 12308G 12372A 12705C 13276A 13506C 13650C 14620T 15693C 16129G 16187C 16189T 16223C 16230A 16278C 16311T 16356C	N.D. (not determinable)					14						14				12				N*
Uyelgi4	MALE	634825	409316	0.644769818453905	389745	0.613941	287751	0.453276099712519	286560	0.451399992123814	7754	933	0.46533664930271	160274	139524	0.870534210165092	130186	0.812271485081797	13219	0.0824775072688022	7955	0.0496337521993586	28.100	0.099025974025974	0.9986152	A+152+16362	88.88	73G 152C 235G 263G 663G 750G 1243C 1438G 1585G 1736G 2706G 3866C 4248C 4553C 4769G 4824G 7028T 8794T 8860G 11719A 11914A 12662G 12705T 15326G 16223T 16290T 16319A 16362C 16519C	146T 195T 235G 247G 663G 769G 825t 1018G 1243C 1585G 1736G 2758G 2885T 3594C 3866C 4104A 4248C 4312C 4553C 4824G 7146A 7256C 7521G 8468C 8655C 8701A 8794T 9540T 10398A 10664C 10688G 10810T 10873T 10915T 12662G 13105A 13276A 13506C 13650C 16129G 16187C 16230A 16278C 16290T 16311T 16319A 16362C	G2a2 > U1> L1266	0.9604	23	30	17	15	13	14	14	10	11	15	12	21		12	16	10		G2a2b2a1a1a2a
Uyelgi5	MALE	714582	463243	0.648271297065977	447171	0.62578	237446	0.332286567531788	236690	0.331228606374076	6193	806	0.466949599474103	157765	137343	0.870554305454315	131637	0.834386587646183	14406	0.0913130288720565	9532	0.0604189775932558	32.5729	0.0843611248149975	0.9992704	C4a1a6	95.95	73G 263G 489C 750G 1438G 1715T 2706G 3552a 4715G 4769G 6026A 6221C 7028T 7196a 7999C 8584A 8701G 8860G 9540C 9545G 10398G 10400T 10873C 11253C 11719A 11914A 11969A 12672G 12705T 13263G 14318C 14766T 14783C 15043A 15204C 15301A 15326G 15487t 15968C 16093C 16223T 16298C 16327T 16519C	146T 152T 195T 247G 489C 769G 825t 1018G 1715T 2758G 2885T 3552a 3594C 4104A 4312C 4715G 6026A 6221C 7146A 7196a 7256C 7521G 7999C 8468C 8584A 8655C 9545G 10400T 10664C 10688G 10810T 10915T 11253C 11969A 12672G 13105A 13263G 13276A 13506C 13650C 14318C 15043A 15204C 15301A 15487t 15968C 16093C 16129G 16187C 16189T 16230A 16278C 16298C 16311T 16327T	N1a1 M46 >> L1026> Z1936> Y13851	0.5041	23	30	17	14	11	13	14	11	10	14	14	23	14	12	14	10	19	N1a1a1a1a
Uyelgi6	MALE	642192	339640	0.528876099359693	325710	0.507185	76022	0.118378927174428	75177	0.117063121309515	2097	277	0.462537871798538	140324	121834	0.868233516718452	115654	0.824192582879622	29653	0.211318092414697	12243	0.087248083007896	42.4273	0.1	0.9998774	H40b	95.58	263G 750G 1438G 4769G 7621C 7678C 8507G 8860G 13248T 15326G 16519C	73A 146T 152T 195T 247G 769G 825t 1018G 2706A 2758G 2885T 3594C 4104A 4312C 7028C 7146A 7256C 7521G 7621C 7678C 8468C 8507G 8655C 8701A 9540T 10398A 10664C 10688G 10810T 10873T 10915T 11719G 11914G 12705C 13105A 13248T 13276A 13506C 13650C 14766C 16129G 16187C 16189T 16223C 16230A 16278C 16311T	N1a1 M46	0.975			17	14	12	13	14		10	14	14			12				N1a1a1a1a
Uyelgi7	MALE	676228	401605	0.593889930615118	385659	0.570309	258994	0.382998042080482	258459	0.382206888800819	6977	878	0.466341645019772	150901	117196	0.776641639220416	107931	0.715243769093644	9105	0.0603375723156242	6773	0.0448837317181463	24.9205	0.0717557251908397	0.9962256	A12a	92.88	73G 152C 235G 263G 663G 750G 1438G 1709A 1736G 2706G 4248C 4769G 4824G 7028T 7308G 7468T 8794T 8839A 8860G 9754G 11719A 12705T 12720G 14290C 14766T 15326G 16039A 16188T 16189C 16223T 16290T 16319A 16356C 16362C	146T 195T 235G 247G 663G 769G 825t 1018G 1709A 1736G 2758G 2885T 3594C 4104A 4248C 4312C 4824G 7146A 7256C 7308G 7468T 7521G 8468C 8655C 8701A 8794T 8839A 9540T 9754G 10398A 10664C 10688G 10810T 10873T 10915T 11914G 12720G 13105A 13276A 13506C 13650C 14290C 16039A 16129G 16188C 16189T 16230A 16278C 16290T 16311T 16319A 16356C 16362C 16519T	N1a1 M46 >> L1026> Z1936> Y13851	0.3696	23	30	17	14	12	13	14	11	10	14	14	23	14	12	14	10	19	N*
Uyelgi8	MALE	796349	536752	0.674016040705771	521459	0.654812	158536	0.199078544708413	157116	0.197295406913301	4248	524	0.46353134170268	155766	130354	0.836857850878882	125395	0.805021635016628	25026	0.160664073032626	12116	0.0777833416791855	43.2678	0.10859883521754	0.9998975	H40b	95.58	263G 750G 1438G 4769G 7621C 7678C 8507G 8860G 13248T 15326G 16519C	73A 146T 152T 195T 247G 769G 825t 1018G 2706A 2758G 2885T 3594C 4104A 4312C 7028C 7146A 7256C 7521G 7621C 7678C 8468C 8507G 8655C 8701A 9540T 10398A 10664C 10688G 10810T 10873T 10915T 11719G 11914G 12705C 13105A 13248T 13276A 13506C 13650C 14766C 16129G 16187C 16189T 16223C 16230A 16278C 16311T	N1a1 M46	0.9965			17	14	12		14	11		14	14			12	14		19	N1a1a1a1a2~
Uyelgi9	MALE	630783	388972	0.616649465822636	379984	0.602401	42560	0.0674716978739123	42228	0.0669453678998958	1150	140	0.45578585538933	174354	121187	0.695062917971483	116819	0.670010438533099	12076	0.0692613877513564	7890	0.0452527616229051	27.8416	0.0821992378878606	0.9993301	H40b	95.58	263G 750G 1438G 4769G 7621C 7678C 8507G 8860G 13248T 15326G 16519C	73A 146T 152T 195T 247G 769G 825t 1018G 2706A 2758G 2885T 3594C 4104A 4312C 7028C 7146A 7256C 7521G 7621C 7678C 8468C 8507G 8655C 8701A 9540T 10398A 10664C 10688G 10810T 10873T 10915T 11719G 11914G 12705C 13105A 13248T 13276A 13506C 13650C 14766C 16129G 16187C 16189T 16223C 16230A 16278C 16311T	N1a1 M46 >> L1026> Z1936> Y13851	0.8624	23		17				14			14	14	23		12	14	10	19	N1a1a1a1a1a1a1a7b2~
Uyelgi10	MALE	851955	649303	0.762132976506975	630850	0.740473	380836	0.447014220234637	379374	0.445298167156716	9460	1460	0.473768785266601	149741	119967	0.801163342037251	115532	0.771545535290936	13832	0.0923728304205261	9553	0.06379682251354	34.5544	0.128095238095238	0.9998957	U5a1a1	97.88	73G 263G 750G 1438G 1700C 2706G 3197C 4769G 5495C 7028T 8748T 8860G 9025A 9477A 9920a 11467G 11719A 12308G 12372A 13617C 14766T 14793G 15218G 15326G 15924G 16256T 16270T 16399G	146T 152T 195T 247G 769G 825t 1018G 1700C 2758G 2885T 3197C 3594C 4104A 4312C 5495C 7146A 7256C 7521G 8468C 8655C 8701A 8748T 9025A 9477A 9540T 9920a 10398A 10664C 10688G 10810T 10873T 10915T 11467G 11914G 12308G 12372A 12705C 13105A 13276A 13506C 13617C 13650C 14793G 15218G 15924G 16129G 16187C 16189T 16223C 16230A 16256T 16270T 16278C 16311T 16399G 16519T	N1a1 M46 >> L1026> Z1936> Y13851	0.7871			17	14	12	13	14	11		14	14	23		11	14		19	N1a1a1a1a2a1c2~
Uyelgi11	MALE	81907	71601	0.874174368491094	67288	0.821517	20347	0.248415886310083	20323	0.248122871061081	589	90	0.461328205736633	1042365	904435	0.867675910069889	852932	0.81826615437011	66801	0.0640859967477803	11654	0.0111803446969152	53.0451	0.0210434020166594	0.9969715	C4a1a6	95.95	73G 263G 489C 750G 1438G 1715T 2706G 3552a 4715G 4769G 6026A 6221C 7028T 7196a 7999C 8584A 8701G 8860G 9540C 9545G 10398G 10400T 10873C 11253C 11719A 11914A 11969A 12672G 12705T 13263G 14318C 14766T 14783C 15043A 15204C 15301A 15326G 15487t 15968C 16093C 16223T 16298C 16327T 16519C	146T 152T 195T 247G 489C 769G 825t 1018G 1715T 2758G 2885T 3552a 3594C 4104A 4312C 4715G 6026A 6221C 7146A 7196a 7256C 7521G 7999C 8468C 8584A 8655C 9545G 10400T 10664C 10688G 10810T 10915T 11253C 11969A 12672G 13105A 13263G 13276A 13506C 13650C 14318C 14783C 15043A 15204C 15301A 15487t 15968C 16093C 16129G 16187C 16189T 16230A 16278C 16298C 16311T 16327T	J2*	0.3743			17				12	10		15	12			11	14	9		J*
Uyelgi12	FEMALE	80731	75192	0.931389429091675	65976	0.817233	46355	0.574190831279187	46292	0.573410461904349	2379	42	0.377571340162484	718322	649977	0.904854647358705	611415	0.851171201773021	12059	0.0167877358621899	7140	0.00993983199734938	32.3751	0.0140350877192982	0.9986028	N1a1a1a1a	90.55	73G 152C 199C 204C 263G 669C 750G 1438G 1719A 2706G 3336C 4769G 5315G 6641C 7028T 8164T 8860G 8901G 9300A 9921A 10238C 10398G 11719A 12501A 12705T 13251T 13780G 14766T 15043A 15326G 16147a 16172C 16223T 16248T 16320T 16355T 16519C	146T 195T 199C 204C 247G 669C 769G 825t 1018G 1719A 2758G 2885T 3336C 3594C 4104A 4312C 5315G 6641C 7146A 7256C 7521G 8164T 8468C 8655C 8701A 8901G 9300A 9540T 9921A 10238C 10664C 10688G 10810T 10873T 10915T 11914G 12501A 13105A 13251T 13276A 13506C 13650C 13780G 15043A 16129G 16147a 16172C 16230A 16248T 16278C 16311T 16320T 16355T	-																			-
Uyelgi13	FEMALE	74535	62241	0.83505735560475	53305	0.715167	2884	0.0386932313678138	2863	0.0384114845374656	78	4	0.368821415429281	966574	846502	0.875775677806355	759439	0.785701870731056	410389	0.424581046045104	13417	0.013880985832435	52.9349	0.0237807335751713	0.9998947	N1a1a1a1a	90.75	73G 152C 199C 204C 263G 669C 750G 1438G 1719A 2706G 3336C 4769G 5315G 6641C 7028T 8164T 8860G 8901G 9300A 10238C 10398G 11719A 12501A 12705T 13251T 13780G 14766T 15043A 15326G 16147a 16172C 16186T 16189C 16223T 16248T 16320T 16355T 16519C	146T 195T 199C 204C 247G 669C 769G 825t 1018G 1719A 2758G 2885T 3336C 3594C 4104A 4312C 5315G 6641C 7146A 7256C 7521G 8164T 8468C 8655C 8701A 8901G 9300A 9540T 10238C 10664C 10688G 10810T 10873T 10915T 11914G 12501A 13105A 13251T 13276A 13506C 13650C 13780G 15043A 16129G 16147a 16172C 16186T 16187C 16230A 16248T 16278C 16311T 16320T 16355T	-																			-
Uyelgi14	MALE	75944	68851	0.906602233224482	62568	0.82387	16978	0.223559464868851	16933	0.222966922995892	470	56	0.448027866570522	1010077	856990	0.848440267425157	784069	0.776246761385518	202074	0.200058015379026	15849	0.0156908829722882	70.2955	0.0129514321295143	0.9999005	U5b2a1a1	94.04	73G 150T 263G 750G 896G 1438G 1721T 2706G 3197C 4732G 4769G 7028T 7768G 8860G 9477A 11467G 11719A 12308G 12372A 13617C 13637G 14182C 14766T 15326G 15511C 16239T 16311C	146T 150T 152T 195T 247G 769G 825t 896G 1018G 1721T 2758G 2885T 3197C 3594C 4104A 4312C 4732G 7146A 7256C 7521G 7768G 8468C 8655C 8701A 9477A 9540T 10398A 10664C 10688G 10810T 10873T 10915T 11467G 11914G 12308G 12372A 12705C 13105A 13276A 13506C 13617C 13637G 13650C 14182C 15511C 16129G 16187C 16189T 16223C 16230A 16239T 16278C 16519T	N.D.																			N*
Uyelgi15	MALE	62680	56768	0.905679642629228	51802	0.826452	30095	0.480137204850032	30047	0.479371410338226	809	98	0.453126115721757	1044878	882772	0.844856528704787	826726	0.791217730682434	53802	0.0514911788744715	12416	0.0118827269786521	51.9641	0.0174531351001939	0.9979201	H40b	95.58	263G 750G 1438G 4769G 7621C 7678C 8507G 8860G 15326G 16519C	73A 146T 152T 195T 247G 769G 825t 1018G 2706A 2758G 2885T 3594C 4104A 4312C 7028C 7146A 7256C 7521G 7621C 7678C 8468C 8507G 8655C 8701A 9540T 10398A 10664C 10688G 10810T 10873T 10915T 11719G 11914G 12705C 13105A 13276A 13506C 13650C 14766C 16129G 16187C 16189T 16223C 16230A 16278C 16311T	N1a1 M46 >> L1026> Z1936> Y13851	0.122	23	31	17	14	12	13	14	11	10	14	14	23	14	12	14	10	19	N1*
Uyelgi16	MALE	66068	59606	0.902191681298057	51013	0.772129	26577	0.40226736090089	26563	0.402055458012956	774	108	0.459027648793512	958047	789650	0.824228873948773	726626	0.758445044971698	84433	0.0881303318104435	21144	0.0220698984496585	101.661	0.0259647451167222	0.9999105	C4a1a6	95.95	73G 263G 489C 750G 1438G 1715T 2706G 3552a 4715G 4769G 6026A 6221C 7028t 7196A 7999C 8584A 8701G 8860G 9540C 9545G 10398G 10400T 10873C 11253C 11719A 11914A 11969A 12672G 12705T 13263G 14318C 14766T 14783C 15043A 15204C 15301A 15326G 15487t 15968C 16093C 16223T 16298C 16327T 16519C	146T 152T 195T 247G 489C 769G 825t 1018G 1715T 2758G 2885T 3552a 3594C 4104A 4312C 4715G 6026A 6221C 7146A 7196a 7256C 7521G 7999C 8468C 8584A 8655C 9545G 10400T 10664C 10688G 10810T 10915T 11253C 11969A 12672G 13105A 13263G 13276A 13506C 13650C 14318C 14783C 15043A 15204C 15301A 15487t 15968C 16093C 16129G 16187C 16189T 16230A 16278C 16298C 16311T 16327T	N1a1 M46 >> L1026> Z1936> Y13851	0.0406	23	30	17	14	12	13	14	11	10	14	14	24	14	12	14	10	19	N*
Uyelgi17	FEMALE	77289	70180	0.908020546261434	64042	0.828604	2828	0.0365899416475824	2822	0.0365123109368733	72	5	0.389164301417821	1015506	913474	0.899525950609844	831994	0.819290087897068	41937	0.0412966540818075	3696	0.0036395649065589	10.9252	0.007	0.9938289	H40b	95.58	263G 750G 1438G 4769G 7621C 7678C 8507G 8860G 15326G 16519C	73A 146T 152T 195T 247G 769G 825t 1018G 2706A 2758G 2885T 3594C 4104A 4312C 7028C 7146A 7256C 7521G 7621C 7678C 8468C 8507G 8655C 8701A 9540T 10398A 10664C 10688G 10810T 10873T 10915T 11719G 11914G 12705C 13105A 13276A 13506C 13650C 14766C 16129G 16187C 16189T 16223C 16230A 16278C 16311T	-																			-
Uyelgi18	MALE(?)	92525	85527	0.924366387462848	80717	0.87238	659	0.00712239935152661	659	0.00712239935152661	21	2	0.393859603085043	847067	764019	0.901958168598234	703700	0.830748925409678	143613	0.169541488453688	8945	0.0105599675114247	36.4718	0.0145772594752187	0.9923437	C4a1a6	95.95	73G 263G 489C 750G 1438G 1715T 2706G 3552a 4715G 4769G 6026A 6221C 7028T 7196a 7999C 8584A 8701G 8860G 9540C 9545G 10398G 10400T 10873C 11253C 11719A 11914A 11969A 12672G 12705T 13263G 14318C 14766T 14783C 15043A 15204C 15301A 15326G 15487t 15968C 16093C 16223T 16298C 16327T 16519C	146T 152T 195T 247G 489C 769G 825t 1018G 1715T 2758G 2885T 3552a 3594C 4104A 4312C 4715G 6026A 6221C 7146A 7196a 7256C 7521G 7999C 8468C 8584A 8655C 9545G 10400T 10664C 10688G 10810T 10915T 11253C 11969A 12672G 13105A 13263G 13276A 13506C 13650C 14318C 14783C 15043A 15204C 15301A 15487t 15968C 16093C 16129G 16187C 16189T 16230A 16278C 16298C 16311T 16327T	N1a1 M46 >> L1026> Z1936> Y13851	0.5833			17	14			14	11	10	14	14	23		12				N1a1a1a
Uyelgi19	MALE	84065	25600	0.304526259442098	19252	0.229013	6134	0.072967346696009	6132	0.0729435555819901	156	20	0.441192250001163	1159300	1043282	0.899924092124558	981291	0.846451306823083	75047	0.0647347537306996	18406	0.0158768222203054	80.6183	0.0111540111540112	0.9966068	N1a1a1a1a	92.44	73G 152C 199C 204C 263G 669C 750G 1438G 1719A 2706G 3336C 4769G 5315G 6641C 7028T 8164T 8860G 8901G 9300A 10238C 10398G 11719A 12501A 12705T 13251T 13780G 14766T 15043A 15326G 16147a 16172C 16189C 16223T 16248T 16320T 16355T 16519C	146T 195T 199C 204C 247G 669C 769G 825t 1018G 1719A 2758G 2885T 3336C 3594C 4104A 4312C 5315G 6641C 7146A 7256C 7521G 8164T 8468C 8655C 8701A 8901G 9300A 9540T 10238C 10664C 10688G 10810T 10873T 10915T 11914G 12501A 13105A 13251T 13276A 13506C 13650C 13780G 15043A 16129G 16147a 16172C 16187C 16230A 16248T 16278C 16311T 16320T 16355T	N1a1 M46 >> L1026 >> Z4908>> M2783	0.4141	23	30	17	15	12	13	14	11	10	14	14	23	14	12	14	10	19	N1a1a1a1a2
Uyelgi20	MALE	63926	57696	0.902543565998185	51175	0.800535	25403	0.39738134718268	25385	0.397099771610925	692	107	0.462823452774101	752416	670194	0.890722685323013	618677	0.822253912729129	41341	0.0549443393016629	15621	0.0207611215072513	70.0066	0.0189830508474576	0.9992228	N1a1a1a1a	91.49	73G 152C 199C 204C 263G 669C 750G 1438G 1719A 2706G 3336C 4769G 5315G 6641C 7028T 8164T 8860G 8901G 9300A 10238C 10398G 11719A 12501A 12705T 13251T 13780G 14766T 15043A 15326G 16147a 16172C 16189C 16223T 16248T 16288C 16320T 16355T 16519C	146T 195T 199C 204C 247G 669C 769G 825t 1018G 1719A 2758G 2885T 3336C 3594C 4104A 4312C 5315G 6641C 7146A 7256C 7521G 8164T 8468C 8655C 8701A 8901G 9300A 9540T 10238C 10664C 10688G 10810T 10873T 10915T 11914G 12501A 13105A 13251T 13276A 13506C 13650C 13780G 15043A 16129G 16147a 16172C 16187C 16230A 16248T 16278C 16288C 16311T 16320T 16355T	N1a1 M46 >> L1026 >> Z4908>> M2783	0.4141	23	30	17	15	12	13	14	11	10	14	14	23	14	12	14	10	19	N1a1a1a1a2a1c2~
Uyelgi21	MALE	346669	281520	0.812071457211346	265252	0.765145	212874	0.614055482318869	212463	0.612869913375583	5039	717	0.46906429253989	215509	NA	NA	200753	0.931529541689674	166814	0.774046559540437	108547	0.503677340621505	93.7089	0.0600741217460775	0.9990626	D4j	93.4	73G 204C 207A 263G 489C 750G 1438G 1657T 2706G 3010A 4769G 4883T 5178A 7028T 8414T 8701G 8856N 8857N 8858N 8859N 8860N 8861N 9540C 10398G 10400T 10873C 11696A 11719A 11857T 12501A 12705T 14668T 14766T 14783C 15043A 15301A 15326G 16223T 16362C 16519C	146T 152T 195T 204C 207A 247G 489C 769G 825T 1018G 1657T 2758G 2885T 3010A 3594C 4104A 4312C 4883T 5178A 7146A 7256C 7521G 8414T 8468C 8655C 10400T 10664C 10688G 10810T 10915T 11696A 11857T 11914G 12501A 13105A 13276A 13506C 13650C 14668T 14783C 15043A 15301A 16129G 16187C 16189T 16230A 16278C 16311T 16362C	N/A (not analysed)																			N/A
Uyelgi22	MALE	471843	397062	0.841512960878936	366864	0.777513	162519	0.344434483504047	161419	0.342103199581217	3779	555	0.469008268478425	248953	NA	NA	230303	0.925086261262166	173331	0.69623985250228	82972	0.333283792523087	103.092	0.0756102908931443	0.9998488	H3b+16129	99.37	152C 263G 750G 1438G 2581G 4769G 6776C 8860G 15326G 16129A 16519C	73A 146T 195T 247G 769G 825T 1018G 2581G 2706A 2758G 2885T 3594C 4104A 4312C 6776C 7028C 7146A 7256C 7521G 8468C 8655C 8701A 9540T 10398A 10664C 10688G 10810T 10873T 10915T 11719G 11914G 12705C 13105A 13276A 13506C 13650C 14766C 16187C 16189T 16223C 16230A 16278C 16311T	N/A																			N/A
Bay1	-	NAN	NAN	NAN	NAN	NAN	NAN	NAN	NAN	NAN	NAN	NAN	NAN	1009590	846798	0.838754345823552	796231	0.788667676977783	487151	0.482523598688577	24462	0.0242296377737497	119.052	0.0527397260273973	0.9998638	Z1a1a	98.69	73G 151T 152C 263G 489C 740A 750G 1438G 2706G 4715G 4769G 6752G 7028T 7196A 8584A 8701G 8860G 9090C 9494G 9540C 10325A 10398G 10400T 10873C 11719A 12705T 12930G 14766T 14783C 15043A 15261A 15301A 15326G 15487T 15784C 16129A 16185T 16223T 16224C 16260T 16298C 16519C	146T 151T 195T 247G 489C 740A 769G 825T 1018G 2758G 2885T 3594C 4104A 4312C 4715G 6752G 7146A 7196A 7256C 7521G 8468C 8584A 8655C 9090C 9494G 10325A 10400T 10664C 10688G 10810T 10915T 11914G 12930G 13105A 13276A 13506C 13650C 14783C 15043A 15261A 15301A 15487T 15784C 16185T 16187C 16189T 16224C 16230A 16260T 16278C 16298C 16311T	-																			-
Bay2	MALE	75809	66256	0.873985938345051	55750	0.735401	10597	0.139785513593373	10593	0.139732749409701	282	37	0.448361565085951	1530933	1369741	0.894709957914553	1125173	0.734959008656813	301531	0.196958978609776	26443	0.0172724737137419	137.637	0.110429447852761	0.9990998	T1a1	96.72	73G 152C 195C 263G 709A 750G 1438G 1888A 2706G 4216C 4769G 4917G 7028T 8697A 8860G 9899C 10463C 11251G 11719A 12633a 13132T 13368A 14110C 14766T 14905A 15326G 15452a 15607G 15928A 16126C 16163G 16186T 16189C 16294T 16519C	146T 247G 316C 709A 769G 825T 1018G 1888A 2758G 2885T 3594C 4104A 4216C 4312C 4917G 7146A 7256C 7521G 8468C 8655C 8697A 8701A 9540T 9899C 10398A 10463C 10664C 10688G 10810T 10873T 10915T 11251G 11914G 12633A 12705C 13105A 13132T 13276A 13368A 13506C 13650C 14110C 14905A 15452A 15607G 15928A 16126C 16129G 16163G 16223C 16230A 16278C 16294T 16311T	N1a1 M46 >> Y9022	0.9692			18		11	14	13	10		14	14	21		11	14	10		N.D.
Bay3	FEMALE	71772	61530	0.857298110683832	56804	0.791451	3237	0.0451011536532352	3231	0.0450175555927103	179	2	0.283095850857882	1219787	1092897	0.895973641299669	974603	0.798994414598614	606570	0.497275343973989	25504	0.0209085684631825	130.11	0.0534829976890063	0.9999266	T2b4h	95.61	73G 152C 214G 263G 709A 750G 930A 1438G 1888A 2706G 4216C 4769G 4917G 5147A 6842C 7028T 8697A 8860G 9254G 10463C 11251G 11719A 11812G 13368A 14233G 14766T 14905A 15326G 15452a 15607G 15928A 16126C 16145A 16294T 16304C 16519C	146T 195T 214G 247G 709A 769G 825t 930A 1018G 1888A 2758G 2885T 3594C 4104A 4216C 4312C 4917G 5147A 6842C 7146A 7256C 7521G 8468C 8655C 8697A 8701A 9254G 9540T 10398A 10463C 10664C 10688G 10810T 10873T 10915T 11251G 11812G 11914G 12705C 13105A 13276A 13368A 13506C 13650C 14233G 14905A 15452a 15607G 15928A 16126C 16129G 16145A 16187C 16189T 16223C 16230A 16278C 16294T 16304C 16311T	-																			-
Sukhoy1	FEMALE	68916	58705	0.851834116895931	50871	0.738159	11697	0.169728364966046	11674	0.169394625340995	628	6	0.310375762006699	1224982	1084586	0.885389336333105	962918	0.786067060577217	488639	0.398894840903785	26351	0.0215113364931077	140.76	0.104051565377532	ND	H1b2	94.36	150T 263G 750G 1438G 3010A 4137T 4769G 8251A 8860G 11361C 15326G 16080G 16189C 16356C	73A 146T 150T 152T 195T 247G 769G 825t 1018G 2706A 2758G 2885T 3010A 3594C 4104A 4137T 4312C 7028C 7146A 7256C 7521G 8251A 8468C 8655C 8701A 9540T 10398A 10664C 10688G 10810T 10873T 10915T 11361C 11719G 11914G 12705C 13105A 13276A 13506C 13650C 14766C 16080G 16129G 16187C 16223C 16230A 16278C 16311T 16356C 16519T	-																			-
Sukhoy2	FEMALE	81539	61276	0.751493150516931	51677	0.63377	21542	0.264192594954562	21440	0.262941659819228	1092	7	0.302494125833744	1224836	1134688	0.926399942522917	878178	0.716975986989279	473996	0.386987319118641	26077	0.0212901972182398	125.764	0.048637461193515	0.9998631	R11b1b	87.34	73G 185A 189G 234G 263G 709A 750G 1438G 2706G 4769G 7028T 8277C 8860G 9653C 10031C 10398G 11061T 11719A 12950G 13269G 13590A 13681G 14766T 15326G 16178C 16182C 16183C 16189C 16311C 16390A 16519C	146T 152T 185A 189G 195T 234G 247G 709A 769G 825t 1018G 2758G 2885T 3594C 4104A 4312C 7146A 7256C 7521G 8277C 8468C 8655C 8701A 9540T 9653C 10031C 10664C 10688G 10810T 10873T 10915T 11061T 11914G 12705C 12950G 13105A 13269G 13276A 13506C 13590A 13650C 13681G 16129G 16178C 16182C 16183C 16187C 16223C 16230A 16278C 16390A	-																			-
Sukhoy3	FEMALE	76828	68953	0.897498307908575	64650	0.84149	14331	0.186533555474567	14285	0.185934815431874	758	9	0.329360018661844	1220151	1131402	0.927263920613104	1021872	0.837496342665785	539366	0.442048566120095	25536	0.0209285572031658	130.055	0.0415986949429038	0.9998766	A+152+16362	91.13	73G 152C 235G 263G 663G 750G 1438G 1736G 2706G 4248C 4769G 4824G 4924A 7028T 8794T 8860G 9716a 10646A 11719A 12705T 13650T 14766T 15326G 16067T 16223T 16290T 16319A 16362C 16519C	146T 195T 235G 247G 663G 769G 825t 1018G 1736G 2758G 2885T 3594C 4104A 4248C 4312C 4824G 4924A 7146A 7256C 7521G 8468C 8655C 8701A 8794T 9540T 9716a 10398A 10646A 10664C 10688G 10810T 10873T 10915T 11914G 13105A 13276A 13506C 16067T 16129G 16187C 16189T 16230A 16278C 16290T 16311T 16319A 16362C	-																			-
Sukhoy4	MALE	72050	62153	0.86263705759889	57982	0.804747	13090	0.181679389312977	13059	0.181249132546843	336	59	0.464368432690602	1046451	953701	0.911367087422154	870875	0.832217657587407	427899	0.408904955893778	27183	0.0259763715644593	141.982	0.0852542372881356	0.999803	U3a1	95.49	73G 150T 263G 750G 1438G 1811G 2294G 2706G 3010A 4310G 4703C 4767G 4769G 6518T 7028T 8860G 9266A 10506G 11467G 11719A 12308G 12372A 13934T 14139G 14766T 15326G 15454C 15670C 16343G 16390A 16519C	146T 150T 152T 195T 247G 769G 825t 1018G 1811G 2294G 2758G 2885T 301A 3594C 4104A 431G 4312C 4703C 4767G 6518T 7146A 7256C 7521G 8468C 8655C 8701A 9266A 9540T 10398A 10506G 10664C 10688G 10810T 10873T 10915T 11467G 11914G 12308G 12372A 12705C 13105A 13276A 13506C 13650C 13934T 14139G 15454C 15670C 16129G 16187C 16189T 16223C 16230A 16278C 16311T 16343G 16390A	N.D.				16					12		14				11			21	N.D.
Sukhoy5	FEMALE	74658	66061	0.884848241313724	59604	0.798361	7226	0.0967880200380401	7195	0.0963727932706475	376	6	0.328293032549389	1329005	1219320	0.917468331571364	1098380	0.826467921490137	619988	0.466505393132456	28625	0.0215386699071862	154.025	0.0608708984973934	0.9976736	H1b2	94.36	150T 263G 750G 1438G 3010A 4137T 4769G 8251A 8860G 11361C 15326G 16080G 16189C 16356C	73A 146T 150T 152T 195T 247G 769G 825t 1018G 2706A 2758G 2885T 3010A 3594C 4104A 4137T 4312C 7028C 7146A 7256C 7521G 8251A 8468C 8655C 8701A 9540T 10398A 10664C 10688G 10810T 10873T 10915T 11361C 11719G 11914G 12705C 13105A 13276A 13506C 13650C 14766C 16080G 16129G 16187C 16223C 16230A 16278C 16311T 16356C 16519T	-																			-
Bartym1	MALE	61170	53168	0.869184240640837	49883	0.815481	840	0.0137322216772928	840	0.0137322216772928	15	3	0.449508357443985	1155957	1034203	0.89467255269876	966881	0.836433362140633	404006	0.349499159570814	26074	0.0225562023500874	130.156	0.0905464006938421	0.9999212	U4b1a1a1	100	73G 195C 263G 499A 750G 1438G 1811G 2083C 2706G 3672G 4646C 4769G 5999C 6047G 7028T 7705C 8642G 8860G 11332T 11339C 11467G 11719A 12297C 12308G 12372A 14620T 14766T 15326G 15693C 15789T 16356C 16362C 16519C	146T 152T 247G 499A 769G 825t 1018G 1811G 2083C 2758G 2885T 3594C 3672G 4104A 4312C 4646C 5999C 6047G 7146A 7256C 7521G 7705C 8468C 8642G 8655C 8701A 9540T 10398A 10664C 10688G 10810T 10873T 10915T 11332T 11339C 11467G 11914G 12297C 12308G 12372A 12705C 13105A 13276A 13506C 13650C 14620T 15693C 15789T 16129G 16187C 16189T 16223C 16230A 16278C 16311T 16356C 16362C	N1a1 M46	0.5684			17				14	11		14	14							N.D.
Bartym2	FEMALE(?)	83987	77434	0.921976020098349	56496	0.672676	269	0.00320287663566981	268	0.00319097003107624	11	1	0.387124621164295	808831	712823	0.881300296353627	560340	0.692777601254156	149809	0.185216689271306	8575	0.0106017202604747	34.4284	0.0817391304347826	0.9978593	T2b4h	98.36	73G 152C 214G 263G 709A 750G 930A 1438G 1888A 2706G 4216C 4769G 4917G 5147A 7028T 8697A 8860G 9254G 10463C 11251G 11719A 11812G 13368A 14233G 14766T 14905A 15326G 15452a 15607G 15928A 16126C 16294T 16304C 16519C	146T 195T 214G 247G 709A 769G 825t 930A 1018G 1888A 2758G 2885T 3594C 4104A 4216C 4312C 4917G 5147A 7146A 7256C 7521G 8468C 8655C 8697A 8701A 9254G 9540T 10398A 10463C 10664C 10688G 10810T 10873T 10915T 11251G 11812G 11914G 12705C 13105A 13276A 13368A 13506C 13650C 14233G 14905A 15452a 15607G 15928A 16126C 16129G 16187C 16189T 16223C 16230A 16278C 16294T 16304C 16311T																				-
Bartym3	MALE	76862	70797	0.921092347323775	65946	0.857979	29425	0.382828966199162	29375	0.382178449689053	797	117	0.461406455083899	957069	882686	0.922280420742914	813904	0.850413084114103	174717	0.182554235901487	21041	0.0219848307697773	93.453	0.0535336436732967	0.9999256	U4d2	95.08	73G 195C 263G 499A 629C 750G 1438G 1811G 2706G 4646C 4769G 5567C 5999C 6047G 7028T 8222C 8269A 8860G 10692T 11326T 11332T 11467G 11518A 11719A 12308G 12372A 13105G 14620T 14766T 15326G 15693C 16356C 16519C	146T 152T 247G 499A 629C 769G 825t 1018G 1811G 2758G 2885T 3594C 4104A 4312C 4646C 5567C 5999C 6047G 7146A 7256C 7521G 8222C 8269A 8468C 8655C 8701A 9540T 10398A 10664C 10688G 10692T 10810T 10873T 10915T 11326T 11332T 11467G 11518A 11914G 12308G 12372A 12705C 13276A 13506C 13650C 14620T 15693C 16129G 16187C 16189T 16223C 16230A 16278C 16311T 16356C	R1b	0.9941	23		16		11	14	12	11	10	15	13			12	15	13	19	R1b1a1a2
Bartym4	MALE	81731	72131	0.882541508118095	53575	0.655504	979	0.0119783191200401	979	0.0119783191200401	28	3	0.406365558945073	1193969	1059432	0.887319520021039	909957	0.762127827439406	191793	0.160634823852211	11890	0.00995838250406836	49.3721	0.074000791452315	0.996906	U2e1	93.24	73G 152C 217C 263G 340T 508G 750G 1438G 1811G 2706G 3720G 4769G 5390G 5426C 5918C 6045T 6152C 7028T 8835T 8860G 10876G 11465C 11467G 11719A 12308G 12372A 13020C 13734C 14544A 14766T 15326G 15907G 16051G 16129c 16189C 16216G 16362C 16391A 16519C	146T 195T 217C 247G 340T 508G 769G 825t 1018G 1811G 2758G 2885T 3594C 3720G 4104A 4312C 5390G 5426C 5918C 6045T 6152C 7146A 7256C 7521G 8468C 8655C 8701A 8835T 9540T 10398A 10664C 10688G 10810T 10873T 10876G 10915T 11465C 11467G 11914G 12308G 12372A 12705C 13020C 13105A 13276A 13506C 13650C 13734C 14544A 15907G 16051G 16129c 16187C 16216G 16223C 16230A 16278C 16311T 16362C 16391A	N.D.								14								14			CT*
Bartym5	FEMALE	75822	68196	0.899422331249506	60988	0.804358	3494	0.0460816121969877	3492	0.046055234628472	184	3	0.309321885215377	1370129	1265202	0.923418159895893	1118824	0.816582964085864	515521	0.376257272125471	22541	0.0164517355665051	108.051	0.0278810408921933	0.9993901	U4a1d	95.25	73G 152C 195C 198T 263G 499A 750G 1438G 1811G 2706G 4206G 4646C 4769G 5999C 6047G 7028T 8818T 8860G 9335a 11332T 11467G 11719A 12308G 12372A 12937G 14620T 14766T 15326G 15693C 16134T 16355T 16356C 16519C	146T 198T 247G 499A 769G 825T 1018G 1811G 2758G 2885T 3594C 4104A 4206G 4312C 4646C 5999C 6047G 7146A 7256C 7521G 8468C 8655C 8701A 8818T 9335A 9540T 10398A 10664C 10688G 10810T 10873T 10915T 11332T 11467G 11914G 12308G 12372A 12705C 12937G 13105A 13276A 13506C 13650C 14620T 15693C 16129G 16134T 16187C 16189T 16223C 16230A 16278C 16311T 16355T 16356C	-																			-
Brody1	MALE	76267	67805	0.889047687728638	57283	0.751085	6071	0.0796019248167622	6056	0.0794052473546881	203	26	0.443899305033239	1302894	1202379	0.922852511409217	1019776	0.782700664827684	343075	0.263317660531095	20546	0.0157695100292119	80.8421	0.107167081166629	0.99667	D4j2	96.07	73G 152C 263G 489C 750G 1438G 2706G 3010A 4769G 4883T 5178a 5563A 5824A 6218G 7028T 8414T 8701G 8860G 8886A 9540C 10352G 10398G 10400T 10873C 11696A 11719A 12501A 12705T 14668T 14766T 14783C 15043A 15301A 15326G 16223T 16261T 16291T 16362C 16519C	146T 195T 247G 489C 769G 825t 1018G 2758G 2885T 3010A 3594C 4104A 4312C 4883T 5178a 5563A 5824A 6218G 7146A 7256C 7521G 8414T 8468C 8655C 8886A 10352G 10400T 10664C 10688G 10810T 10915T 11696A 11914G 12501A 13105A 13276A 13506C 13650C 14668T 14783C 15043A 15301A 16129G 16187C 16189T 16230A 16261T 16278C 16291T 16311T 16362C	N1a1 M46 >> Y9022	0.987						14	13	10	10	14		21		12	14			N1a1a1a2
Hconq1	FEMALE	NAN	NAN	NAN	NAN	NAN	160	NAN	160	NAN	14	0	0.253793688088853	726117	614030	0.845635069830344	524342	0.722117785425765	21552	0.0296811670846434	5941	0.00818187702532788	25.7084	0.0805152979066023	0.9997809	U5a1a1	97.88	73G 263G 750G 1438G 1700C 2706G 3197C 4317G 4769G 5495C 7028T 8748T 8860G 9477A 9920A 11467G 11719A 12308G 12372A 13617C 14766T 14793G 15218G 15326G 15924G 16256T 16270T 16399G	146T 152T 195T 247G 769G 825T 1018G 1700C 2758G 2885T 3197C 3594C 4104A 4312C 4317G 5495C 7146A 7256C 7521G 8468C 8655C 8701A 8748T 9477A 9540T 9920A 10398A 10664C 10688G 10810T 10873T 10915T 11914G 12308G 12372A 12705C 13105A 13276A 13506C 13617C 13650C 14793G 15218G 15924G 16129G 16187C 16189T 16223C 16230A 16256T 16270T 16278C 16311T 16399G	N/A																			N/A (not analysed)
Hconq2	FEMALE	NAN	NAN	NAN	NAN	NAN	22414	NAN	22347	NAN	1198	11	0.3266945011667	817450	724264	0.886004036944156	680940	0.833005076763105	241527	0.295463942748792	24994	0.0305755703712765	119.546	0.089120151371807	0.9999119	C4a2a1	95.25	47A 73G 263G 489C 750G 1438G 2706G 3552A 4715G 4769G 6026A 7028T 7196A 8485A 8584A 8701G 8793C 8860G 9540C 9545G 10398G 10400T 10873C 11252G 11719A 11914A 11969A 12672G 12705T 13263G 14318C 14766T 14783C 15043A 15204C 15301A 15326G 15487T 16171G 16223T 16298C 16327T 16344T 16357C 16519C	47A 146T 152T 195T 247G 489C 769G 825T 1018G 2758G 2885T 3552A 3594C 4104A 4312C 4715G 6026A 7146A 7196A 7256C 7521G 8468C 8485A 8584A 8655C 8793C 9545G 10400T 10664C 10688G 10810T 10915T 11252G 11969A 12672G 13105A 13263G 13276A 13506C 13650C 14318C 14783C 15043A 15204C 15301A 15487T 16129G 16171G 16187C 16189T 16230A 16278C 16298C 16311T 16327T 16344T 16357C	N/A																			N/A
Hconq3	FEMALE	NAN	NAN	NAN	NAN	NAN	7090	NAN	7072	NAN	394	2	0.25558174148065	621267	539028	0.867626962320548	436075	0.701912382276863	59262	0.0953889390551888	10382	0.0167110115296644	44.9243	0.0885780885780886	0.9996836	A12a	97.07	73G 152C 235G 263G 663G 750G 1438G 1709A 1736G 2706G 4248C 4769G 4824G 7028T 7308G 8794T 8839A 8860G 9754G 11719A 12705T 12720G 14290C 14766T 15326G 16039A 16188T 16189C 16223T 16290T 16319A 16356C 16362C	146T 195T 235G 247G 663G 769G 825T 1018G 1709A 1736G 2758G 2885T 3594C 4104A 4248C 4312C 4824G 7146A 7256C 7308G 7521G 8468C 8655C 8701A 8794T 8839A 9540T 9754G 10398A 10664C 10688G 10810T 10873T 10915T 11914G 12720G 13105A 13276A 13506C 13650C 14290C 16039A 16129G 16187C 16188T 16230A 16278C 16290T 16311T 16319A 16356C 16362C 16519T	N/A																			N/A
Hconq4	FEMALE	NAN	NAN	NAN	NAN	NAN	20259	NAN	20323	NAN	1094	8	0.310531604975497	626050	530274	0.847015414104305	502383	0.802464659372255	39130	0.062502994968453	13816	0.0220685248782046	60.5073	0.0577498503889886	0.9983478	U5a1a1+152	99.5	73G 152C 195C 263G 750G 1438G 1700C 2706G 3197C 4769G 5495C 7028T 8860G 9477A 11467G 11719A 12308G 12372A 13617C 14766T 14793G 15218G 15326G 15924G 16256T 16270T 16399G	146T 247G 769G 825T 1018G 1700C 2758G 2885T 3197C 3594C 4104A 4312C 5495C 7146A 7256C 7521G 8468C 8655C 8701A 9477A 9540T 10398A 10664C 10688G 10810T 10873T 10915T 11467G 11914G 12308G 12372A 12705C 13105A 13276A 13506C 13617C 13650C 14793G 15218G 15924G 16129G 16187C 16189T 16223C 16230A 16256T 16270T 16278C 16311T 16399G 16519T	N/A																			N/A
Hconq5	MALE	NAN	NAN	NAN	NAN	NAN	31507	NAN	30840	NAN	878	89	0.445844616555422	641364	520086	0.810906131307651	444137	0.69248819703008	31772	0.0495381717714122	2239	0.00349099731197884	8.71054	0.0356125356125356	0.9996131	T1a2	92.47	73G 152C 215G 263G 709A 750G 1438G 1888A 4216C 4769G 4917G 7028T 7690T 7853A 8697A 8860G 9758C 10463C 11251G 11719A 12633A 13368A 14364A 14766T 14905A 15326G 15452A 15607G 15928A 16163G 16186T 16189C 16294T 16519C	146T 195T 247G 709A 769G 825T 1018G 1888A 2758G 2885T 3594C 4104A 4312C 4917G 7146A 7256C 7521G 7690T 7853A 8468C 8655C 8697A 8701A 9540T 9758C 10398A 10463C 10664C 10688G 10810T 10873T 10915T 11251G 11914G 12633A 12705C 13105A 13276A 13368A 13506C 13650C 15452A 15607G 15928A 16129G 16163G 16187C 16223C 16230A 16278C 16294T 16311T	N/A																			N/A
Hconq6	FEMALE	NAN	NAN	NAN	NAN	NAN	25707	NAN	25588	NAN	1343	9	0.311401367049621	715265	622812	0.870743011331465	569089	0.795633786079285	173637	0.242758977441927	20655	0.0288774090721621	100.658	0.0942334739803094	0.9985277	U5a1a1	97.88	73G 263G 750G 1438G 1700C 2706G 3197C 4317G 4769G 5495C 7028T 8748T 8860G 9477A 9920A 11467G 11719A 12308G 12372A 13617C 14766T 14793G 15218G 15326G 15924G 16256T 16270T 16399G	146T 152T 195T 247G 769G 825T 1018G 1700C 2758G 2885T 3197C 3594C 4104A 4312C 4317G 5495C 7146A 7256C 7521G 8468C 8655C 8701A 8748T 9477A 9540T 9920A 10398A 10664C 10688G 10810T 10873T 10915T 11467G 11914G 12308G 12372A 12705C 13105A 13276A 13506C 13617C 13650C 14793G 15218G 15924G 16129G 16187C 16189T 16223C 16230A 16256T 16270T 16278C 16311T 16399G 16519T	N/A																			N/A
Hconq7	MALE	NAN	NAN	NAN	NAN	NAN	8565	NAN	8533	NAN	248	25	0.432721199951796	656343	568625	0.866353415820691	533920	0.813477099626262	74438	0.113413261054053	11608	0.0176858746112932	45.5635	0.110981308411215	0.9970725	T1a1	96.72	73G 152C 189G 195C 263G 709A 750G 1438G 1888A 2706G 4216C 4769G 4917G 7028T 7604A 8697A 8860G 9899C 10463C 10757T 11251G 11719A 12633A 13368A 13708A 14766T 14905A 15326G 15452A 15607G 15928A 16126C 16163G 16186T 16189C 16294T 16519C	146T 189G 247G 709A 769G 825T 1018G 1888A 2758G 2885T 3594C 4104A 4216C 4312C 4917G 7146A 7256C 7521G 7604A 8468C 8655C 8697A 8701A 9540T 9899C 10398A 10463C 10664C 10688G 10757T 10810T 10873T 10915T 11251G 11914G 12633A 12705C 13105A 13276A 13368A 13506C 13650C 13708A 14905A 15452A 15607G 15928A 16126C 16129G 16163G 16186T 16187C 16223C 16230A 16278C 16294T 16311T	N/A																			N/A
Hconq8	MALE	NAN	NAN	NAN	NAN	NAN	6528	NAN	6515	NAN	167	23	0.446051765137189	724954	622618	0.858837940062404	546609	0.753991287723083	142456	0.19650350229118	13675	0.0188632658072098	55.004	0.128091546696198	0.999829	H1b2	100	263G 750G 1438G 3010A 4769G 8251A 8860G 15326G 16080G 16189C 16356C	73A 146T 152T 195T 247G 769G 825T 1018G 2706A 2758G 2885T 3010A 3594C 4104A 4312C 7028C 7146A 7256C 7521G 8251A 8468C 8655C 8701A 9540T 10398A 10664C 10688G 10810T 10873T 10915T 11719G 11914G 12705C 13105A 13276A 13506C 13650C 14766C 16080G 16129G 16187C 16223C 16230A 16278C 16311T 16356C 16519T	N/A																			N/A
Hconq9	MALE	NAN	NAN	NAN	NAN	NAN	47916	NAN	47771	NAN	1336	184	0.461738564052487	642023	578908	0.901693553034704	550405	0.857297947269802	176439	0.274817257325672	22559	0.0351373704680362	116.331	0.0454374765302291	0.9993659	U5a1a1	97.88	73G 263G 750G 1438G 1700C 2706G 3197C 4317G 4769G 5495C 7028T 8748T 8860G 9477A 9920A 11467G 11719A 12308G 12372A 13617C 14766T 14793G 15218G 15326G 15924G 16256T 16270T 16399G	146T 247G 709A 769G 825T 1018G 1888A 2758G 2885T 3594C 4104A 4216C 4312C 4917G 7146A 7256C 7521G 8468C 8655C 8697A 8701A 9540T 9899C 10143A 10398A 10463C 10664C 10688G 10810T 10873T 10915T 11251G 11914G 12633A 12705C 13105A 13276A 13368A 13506C 13650C 14281T 14905A 15452A 15607G 15928A 16126C 16129G 16163G 16186T 16187C 16223C 16230A 16278C 16294T 16311T	N/A																			N/A
																														N.D. (not determinable)
																														N/A (not analysed)
[truncated: 1 more columns]

## Sheet: S3_PCA_ancient
S3_Frequencies of haplogorups of ancient populations used for PCA analysis and Ward-clustering
Region	Country	Population	Centuries	Culture/Period	Abbrevation	N			Frequencies of Haplogroups
									A	B	C	D	G	F	H	HV	I	J	K	M	N	N1b	N1a	R*/R0/R9	T	T1	T2	U	U2	U3	U4	U5a	U5b	U7	U8	V	W	X	Y	Z	Referencies
Asia, north	Russia	Uyelgi	9th – 10th AD	medieval	RUS_Uyelgi	22		RUS_Uyelgi	9.09090909090909	0	22.7272727272727	4.54545454545455	0	0	27.2727272727273	0	0	0	0	0	0	0	22.7272727272727	0	0	0	0	0	0	0	4.54545454545455	4.54545454545455	4.54545454545455	0	0	0	0	0	0	0	This study
Asia, north	Russia	Bayanovo, Suhoy Log, Bartym, Brody	3th – 10th AD	medieval	RUS_Cis-Ural	14		RUS_Cis-Ural	7.142857143	0	0	7.142857143	0	0	14.28571429	0	0	0	0	0	0	0	0	7.142857143	0	7.142857143	14.28571429	0	7.142857143	7.142857143	21.42857143	0	0	0	0	0	0	0	0	7.142857143	This study
Asia, central	China-Inner Mongolia	Tuoba Xianbei, Murong Xianbei	4th – 5th c. AD	Xianbei	CHIN_Xianbei	33		CHIN_Xianbei	3.03030303	12.12121212	24.24242424	30.3030303	9.090909091	12.12121212	0	0	0	3.03030303	0	3.03030303	0	0	0	0	0	0	0	0	0	0	0	0	0	0	0	0	0	0	0	3.03030303	Changchun et al. 2006 (16);Wang et al. 2007 (17)
Asia, central	China-Inner Mongolia	Wanggu, Upper Capital - Zhenzishan	12th – 14th c. AD	Jin-Yuan Dynasty (AD 1127–1368), Yuan Dynasty (Kublai Khan in 1256 AD)	CHIN_med.	33		CHIN_med.	12.12121212	6.060606061	3.03030303	24.24242424	0	0	3.03030303	0	0	0	0	27.27272727	18.18181818	0	0	0	0	0	0	0	0	0	0	0	0	0	0	0	0	0	0	6.060606061	Fu et al. 2007 (12); Fu et al. 2009 (21)
Asia, central	China, Central Plain	Hengbei	1000 BCE	Han period	CHIN_Hengbei	64		CHIN_Hengbei	10.9375	12.5	3.125	23.4375	1.5625	10.9375	0	0	0	0	0	29.6875	3.125	0	0	1.5625	0	0	0	0	0	0	0	0	0	0	0	0	0	0	0	3.125	Zhao et al. 2015 (64)
Asia, central	Mongolia	Xiongnu period	3rd BCE – 2nd c. AD	Xiongnu	MON_Xiongnu	46		MON_Xiongnu	17.39130435	2.173913043	10.86956522	43.47826087	2.173913043	8.695652174	0	0	0	2.173913043	0	4.347826087	0	0	0	0	0	0	0	0	4.347826087	0	0	4.347826087	0	0	0	0	0	0	0	0	Keyser-Tracqui (2003) 43; Kim et al. 2010 (3)
Asia, central	Russia, Kazakhstan,Kyrgyzstan (Central Steppe, Thian shan, Caspian steppe)	Central Saka, Tian Shan Saka, Sarmatian, Iron Age nomads,	8th BCE- 1st c. BCE	Iron Age	C-Asia_IAge	30		C-Asia_IAge	10	0	10	6.666666667	3.333333333	3.333333333	10	6.666666667	3.333333333	6.666666667	0	0	0	0	0	0	0	0	3.333333333	0	10	0	10	6.666666667	3.333333333	0	0	0	6.666666667	0	0	0	De Barros Damgaard et al. 2018
Asia, central	Russia, Kazakhstan, Kyrgyzstan (Central Steppe, Thian shan)	Hun-period Nomads, Hun-Sarmatians and Huns from Tian Shan	4th BCE – 5th c. AD	Late Iron Age	C-Asia_LIAge	23		C-Asia_LIAge	13.04347826	0	21.73913043	13.04347826	8.695652174	8.695652174	8.695652174	0	0	4.347826087	4.347826087	8.695652174	4.347826087	0	0	0	0	0	0	0	0	0	0	0	4.347826087	0	0	0	0	0	0	0	De Barros Damgaard et al. 2018
Asia, central	Russia, Kazakhstan,Kyrgyzstan, Central Steppe, Thian shan, Caspian steppe	Turks from Central Steppe and Tian Shan, Karluk, Kipchak, Kimak, Karakhanid Golden Horde and medieval nomads	5th AD-13th c. AD	Medieval period	C-Asia_Medieval	23		C-Asia_Medieval	21.73913043	0	13.04347826	17.39130435	8.695652174	17.39130435	0	4.347826087	4.347826087	8.695652174	0	0	0	0	0	0	0	0	0	0	0	0	0	0	0	0	0	0	0	0	0	4.347826087	De Barros Damgaard et al. 2018
Asia, north	Russia	Solenoozernaïa; Tatarka; Oust-Abakansty; Bogratsky; Afontova Gora, south central Siberia	1800-800 BCE	Bronze Age	RUS_BrAge.Min	20		RUS_BrAge.Min	5	0	5	5	0	10	10	0	5	0	5	0	0	0	0	0	0	5	5	0	5	0	15	20	0	0	0	0	0	0	0	5	Keyser et al. 2009; Allentoft et al. 2015
Asia, central	Altai Republic, Mongolia	Scytho-Siberian	5th – 3rd c. BCE	Iron Age	ALT_IAge_Scyth	22		ALT_IAge_Scyth	4.545454545	0	9.090909091	27.27272727	4.545454545	4.545454545	0	13.63636364	0	4.545454545	13.63636364	0	0	0	0	0	0	4.545454545	0	0	0	0	0	13.63636364	0	0	0	0	0	0	0	0	Ricaut et al. 2004; Gonzalez-Ruiz et al. 2012; Allentoft et al. 2015; Pilipenko et al. 2010
Asia, central	Kazakhstan, Russia	Ak-Mustafa; Izmaylovka; Oi-Zhaylau-III; Vodokhranilische; Zevakinskiy; Birlik; Molaly, Shubarat; Kok-Mardan; Solyanka; Bulanovo; Stepnoe VII; Bol'shekaraganskii; Kapova cave; Tanabergen II	14th – 3rd c. BCE	Bronze Age-Iron Age	KAZ_BrAge-IAge	34		KAZ_BrAge-IAge	8.823529412	0	0	0	2.941176471	0	20.58823529	5.882352941	5.882352941	8.823529412	0	8.823529412	0	2.941176471	0	0	5.882352941	5.882352941	0	8.823529412	5.882352941	0	0	2.941176471	2.941176471	0	0	0	2.941176471	0	0	0	Lalueza-Fox et al. 2004; Allentoft et al. 2015
Asia, north	Russia - Eastern Siberia	Yakuts	15th – 19th c. AD	Early modern period	RUS_med.Yakut	57		RUS_med.Yakut	3.50877193	5.263157895	36.84210526	38.59649123	0	3.50877193	1.754385965	0	0	3.50877193	1.754385965	1.754385965	0	0	0	0	0	0	0	0	0	0	0	0	0	0	0	0	1.754385965	0	1.754385965	0	Crubézy et al. 2010
Asia, north	Russia, Novosibirsk Oblast	Early-Late Krotovo	end of the 3rd-beginning of the 2nd mill BCE	Early Bronze Age	RUS_EBrAge_Krotovo	26		RUS_EBrAge_Krotovo	15.38461538	0	34.61538462	3.846153846	3.846153846	0	0	0	0	0	0	0	0	0	0	0	7.692307692	0	3.846153846	0	7.692307692	0	0	19.23076923	0	0	0	0	0	0	0	3.846153846	Molodin 2012
Asia, north	Russia, Novosibirsk Oblast	Baraba, Late Bronze Age	end of 2000 BCE	Late Bronze Age	RUS_LBrAge_Baraba	19		RUS_LBrAge_Baraba	5.263157895	0	10.52631579	5.263157895	0	0	10.52631579	0	0	5.263157895	15.78947368	0	0	0	0	0	0	5.263157895	0	5.263157895	0	5.263157895	15.78947368	5.263157895	5.263157895	0	0	0	5.263157895	0	0	0	Molodin 2012
Asia, north	Russia, Novosibirsk Oblast	Andronovo	2000-1500 BCE	Middle Bronze Age	RUS_MBrAge_Andronovo	24		RUS_MBrAge_Andronovo	12.5	0	41.66666667	0	0	0	0	0	0	0	0	0	0	0	0	0	12.5	0	0	0	8.333333333	0	8.333333333	16.66666667	0	0	0	0	0	0	0	0	Molodin 2012, Allentoft 2015
Near East	Turkey	Anatolia_Neolithic	6500-6200 BCE	Neolithic	TUR_Neo	26		TUR_Neo	0	0	0	0	0	0	7.692307692	0	0	7.692307692	34.61538462	0	0	3.846153846	15.38461538	0	0	0	7.692307692	0	0	7.692307692	0	0	0	0	3.846153846	0	3.846153846	7.692307692	0	0	Mathieson et al. 2015
Near East	Armenia	Caucasian Bronze Age-Iron age	3500-500 BCE	Bronze Age, Iron Age	CAU_BrAge-IAge	44		CAU_BrAge-IAge	0	0	0	0	0	0	18.18181818	9.090909091	6.818181818	4.545454545	13.63636364	0	0	0	0	6.818181818	2.272727273	6.818181818	4.545454545	0	4.545454545	11.36363636	4.545454545	2.272727273	0	0	2.272727273	0	2.272727273	0	0	0	Margaryan et al. 2017 (36); Allentoft et al. 2015 (8)
Europe, east	Russia	Yamnaya-Samara, Kalmykia	3300-2100 BCE	Late Neolithic/Copper Age	RUS_CA_Yam	15		RUS_CA_Yam	0	0	0	0	0	0	20	0	0	0	0	0	0	0	0	0	0	0	20	0	0	0	13.33333333	33.33333333	0	0	0	0	13.33333333	0	0	0	Haak, Lazaridis et al. 2015 (9); Allentoft et al. 2015 (6)
Europe, east	Russia	Russia Bronze Age (Poltavka, Sintashta in Samara region, Afanasievo, Andronovo in Altai region)	3000-1200 BCE	Bonze Age	RUS_BrAge	23		RUS_BrAge	0	0	4.347826087	0	0	0	8.695652174	0	4.347826087	17.39130435	0	0	0	0	8.695652174	0	0	4.347826087	4.347826087	0	26.08695652	0	8.695652174	13.04347826	0	0	0	0	0	0	0	0	Mathieson et al. 2015 (8); Allentoft et al. 2015 (15)
Europe, east	Russia	Srubnaya, Russia - Samara region	2000-1200 BCE	Bronze Age	RUS_BrAge_Srub	23		RUS_BrAge_Srub	0	0	0	0	0	0	21.73913043	8.695652174	4.347826087	13.04347826	4.347826087	0	0	0	0	0	0	4.347826087	8.695652174	0	4.347826087	0	8.695652174	21.73913043	0	0	0	0	0	0	0	0	Mathieson et a. 2015 (14); Krzewińska et al. 2018 (9)
Europe, east	Ukraine, Moldova	East Europe Scythians	7th – 2ndc. AD	Iron Age	E-EU_IAge_Scyth	23		E-EU_IAge_Scyth	4.347826087	0	4.347826087	4.347826087	0	4.347826087	21.73913043	0	0	8.695652174	0	4.347826087	0	4.347826087	0	0	0	0	4.347826087	0	4.347826087	0	0	21.73913043	8.695652174	0	0	0	4.347826087	0	0	0	Juras et al. 2017 (19); Krzewińska et al. 2018 (4)
Europe, north	Estonia, Lithuania	Baltic Neolithic: Narva Culture/ Combed Ware Culture, Corded Ware/Battle Axe culture	5500-2300 BCE	Neolithic	BALT_Neo	32		BALT_Neo	0	0	0	0	0	0	6.25	0	6.25	3.125	3.125	0	0	0	0	0	0	0	3.125	0	6.25	0	21.875	18.75	28.125	0	0	0	3.125	0	0	0	Mittnik et al. 2018
Europe, west	Germany	Germany Neolithic: Linear Pottery Culture, Middle Neolitic Cultures	5500-2800 BCE	Neolithic	GER_Neo	63		GER_Neo	0	0	0	0	0	0	44.44444444	1.587301587	0	6.349206349	7.936507937	0	0	0	9.523809524	0	0	0	19.04761905	0	0	1.587301587	0	0	3.174603175	0	0	4.761904762	0	1.587301587	0	0	Lipson, Szécsényi-Nagy et al. 2017 (23); Haak, Lazaridis et al. 2015 (16); Mathieson et al. 2015 (3); Brotherton et al. 2013 (19); Lazaridis et al. 2014 (1); Gamba et al. 2014 (1)
Europe, central	Hungary	Starcevo, Linear Pottery Culture, Lengyel, Sopot, Tisza, Vinica, Starčevo, Calcolithic	5900-2400 BCE	Neolithic, Copper Age	HUN_Neo	86		HUN_Neo	0	0	0	0	0	0	17.44186047	3.488372093	0	12.79069767	20.93023256	0	0	0	5.813953488	0	0	3.488372093	18.60465116	0	2.325581395	0	0	2.325581395	4.651162791	0	4.651162791	1.162790698	1.162790698	1.162790698	0	0	Lipson, Szécsényi-Nagy et al. 2017 (73); Olalde et al. 2018 (3); Haak, Lazaridis et al. 2015 (2); Gamba et al. 2014 (8)
Europe, west	Germany	Germany Early Bronze Age, Unetice	2200-1500 BCE	Early Bronze Age	GER_EBrAge	69		GER_EBrAge	0	0	0	0	0	0	28.98550725	2.898550725	1.449275362	2.898550725	20.28985507	0	0	0	0	1.449275362	0	1.449275362	5.797101449	0	0	0	2.898550725	4.347826087	8.695652174	0	0	11.5942029	1.449275362	5.797101449	0	0	Knipper et al. 2017 (19); Haak, Lazaridis et al. 2015 (5), Brotherton et al. 2013 (10);
Europe, west	Germany	Bell Beaker	2500-2000 BCE	Late Neolithic/Copper Age	GER_LNeo_BBC	95		GER_LNeo_BBC	0	0	0	0	0	0	38.94736842	2.105263158	2.105263158	9.473684211	12.63157895	0	0	0	0	0	0	2.105263158	8.421052632	0	1.052631579	0	3.157894737	9.473684211	6.315789474	0	0	1.052631579	2.105263158	1.052631579	0	0	Knipper et al. 2017 (59); Haak, Lazaridis et al. 2015 (5), Brotherton et al. 2013 (5); Olalde et al. 2018 (47); Mathieson et al. 2015 (4); Allentoft et al. (10)
Europe, central	Czech Republic	Czech Early Bronze Age, Bell Beaker	2500-1700 BCE	Early Bronze Age	CZE_EBrAge	59		CZE_EBrAge	0	0	0	0	0	0	23.72881356	1.694915254	6.779661017	3.389830508	18.6440678	0	0	0	0	3.389830508	0	1.694915254	6.779661017	0	1.694915254	0	10.16949153	8.474576271	6.779661017	0	3.389830508	1.694915254	0	1.694915254	0	0	Olalde et al. 2018 (50); Allentoft et al. 2015 (9)
Europe, central	Hungary, Poland	Central Europe Bronze Age	2900-1800 BCE	Bronze Age	C-EU_BrAge	43		C-EU_BrAge	0	0	0	0	0	0	23.25581395	2.325581395	6.976744186	4.651162791	16.27906977	0	0	0	0	0	0	2.325581395	13.95348837	0	0	0	2.325581395	18.60465116	6.976744186	0	0	2.325581395	0	0	0	0	Olalde et al. 2018 (28); Allentoft et al. 2015 (13); Gamba et al. 2014 (2)
Europe, south	Spain, Portugal	Iberian Early Bronze Age, Bell Beaker culture	3100-1700 BCE	Calcolithic-E. Bronze Age	IB_EBrAge	76		IB_EBrAge	0	0	0	0	0	0	27.63157895	1.315789474	0	14.47368421	22.36842105	0	0	0	0	0	0	0	3.947368421	0	0	1.315789474	0	1.315789474	18.42105263	0	0	2.631578947	0	6.578947368	0	0	Lipson, Szécsényi-Nagy et al. 2017 (15); Olalde et al. 2018 (47); Mathieson et al. 2015 (14)
Europe	Germany, Estonia, Poland, Czech Republic	Corded Ware Culture	2900-2050 BCE	Late Neolithic/Copper Age	C-EU-LNeo_CWC	34		C-EU-LNeo_CWC	0	0	0	0	0	0	20.58823529	2.941176471	2.941176471	20.58823529	11.76470588	0	0	0	0	0	0	2.941176471	5.882352941	0	2.941176471	0	5.882352941	5.882352941	8.823529412	0	0	0	5.882352941	2.941176471	0	0	Haak, Lazaridis et al. 2015 (12); Olalde et al. 2018 (3); Mathieson et al. 2015 (9); Allentoft et al. 2015 (8); Brotherton et al. 2013 (2)
Europe, north	Latvia, Lithuania	Balthic Bronze Age	2100-230 BCE	Bronze Age	BALT_BrAge	17		BALT_BrAge	0	0	0	0	0	0	47.05882353	0	0	5.882352941	0	0	0	0	0	0	0	5.882352941	17.64705882	0	0	0	0	23.52941176	0	0	0	0	0	0	0	0	Mittnik et al. 2018
Europe, west	England, Scotland, Wales	Great Britain Bronze Age	2500-1000 BCE	Bronze Age	BR_BrAge	56		BR_BrAge	0	0	0	0	0	0	28.07017544	0	7.01754386	8.771929825	5.263157895	0	0	0	0	0	0	0	14.03508772	0	0	0	3.50877193	15.78947368	12.28070175	0	0	1.754385965	1.754385965	1.754385965	0	0	Olelade et al. 2018
Europe, central	Hungary	medieval populations of Conquest period from Hungary	10th – 12th c. AD	medieval	HUN_med.Hun	193		HUN_med.Hun	4.14507772020725	3.10880829015544	3.10880829015544	6.73575129533679	2.07253886010363	1.55440414507772	20.7253886010363	1.55440414507772	1.03626943005181	5.69948186528497	3.62694300518135	1.03626943005181	0	0	5.69948186528497	0.518134715025907	2.07253886010363	5.69948186528497	4.14507772020725	1.03626943005181	3.62694300518135	1.55440414507772	4.66321243523316	6.73575129533679	1.03626943005181	0	1.03626943005181	1.03626943005181	1.55440414507772	4.66321243523316	0.518134715025907	0	Csősz et al. 2017 (75), Neparáczki et al. 2018 (92), Tömöry et al. (26)
Europe, central	Hungary	Avar elite group	6th – 7th c. AD	medieval	HUN_Avar-elite	23		HUN_Avar-elite	0	0	17.39130435	21.73913043	0	13.04347826	8.695652174	0	0	4.347826087	0	4.347826087	0	0	0	4.347826087	0	8.695652174	0	0	0	0	0	4.347826087	4.347826087	0	0	0	0	0	4.347826087	4.347826087	Csáky et al. 2020 (23)
Europe, central	Hungary	Avars	6th – 9th c. AD	medieval	HUN_mig.Avar	26		HUN_mig.Avar	0	0	3.846153846	3.846153846	0	3.846153846	38.46153846	3.846153846	0	0	3.846153846	3.846153846	0	0	0	0	3.846153846	3.846153846	11.53846154	0	3.846153846	3.846153846	3.846153846	3.846153846	0	0	0	0	0	3.846153846	0	0	Csősz et al. 2017
Europe, central	Slovakia	Cífer-Pác, Avar-Slavic burial	8th – 9th c. AD	medieval	SVK_Avar-Slav	46		SVK_Avar-Slav	2.173913043	0	0	0	0	0	36.95652174	4.347826087	0	21.73913043	4.347826087	4.347826087	0	0	0	0	0	0	4.347826087	4.347826087	0	0	6.52173913	2.173913043	0	2.173913043	2.173913043	2.173913043	2.173913043	0	0	0	Šebest et al. 2018
Europe, central	Slovakia, Croatia	medieval populations from present-day Slovakia (Nitra-Šindolka, Čakajovce) and Croatia (Zvonimirovo)	10th – 11th c. AD	medieval	SVK_Hun-Slav	23		SVK_Hun-Slav	0	0	0	0	0	0	21.73913043	0	0	17.39130435	0	0	0	4.347826087	0	4.347826087	0	13.04347826	13.04347826	0	0	0	4.347826087	8.695652174	0	4.347826087	8.695652174	0	0	0	0	0	Csákyová et al. 2016 (19); Csősz et al. 2017 (4)
Europe, central	Hungary	Lombards from Hungary: Szólád	6th c. AD	migration period	HUN_mig.Lomb	28		HUN_mig.Lomb	0	0	0	0	0	0	32.14285714	7.142857143	7.142857143	14.28571429	7.142857143	0	0	7.142857143	3.571428571	0	0	0	7.142857143	3.571428571	0	0	10.71428571	0	0	0	0	0	0	0	0	0	Alt et al. 2014
Europe, south	Italy - Piedmont	Lombards from Italy: Rivoli, Corso Levi (Turin); Rivoli, La Perosa (Turin); Mombello Monferrato (Alessandria); Collegno (Turin); Centallo, San Gervasio (Cuneo)	6th – 8th c. AD	migration period	ITA_mig.Lomb	28		ITA_mig.Lomb	0	0	0	0	0	0	50	0	3.571428571	17.85714286	0	0	0	0	0	0	3.571428571	0	7.142857143	0	3.571428571	0	3.571428571	10.71428571	0	0	0	0	0	0	0	0	Vai et al. 2015
Europe, south	Italy - Tuscans	medieval Italians: Firenze, Piazza Signoria; Pisa, Vicopisano; Livorno, Castello Donoratico; Massa Carrara, Fivizzano; Siena, Santa Maria della Scala; Grosseto, San Quirico	10th – 15th c. AD	medieval	ITA_med.Ital	27		ITA_med.Ital	0	0	0	3.703703704	0	0	66.66666667	0	0	3.703703704	3.703703704	3.703703704	0	0	0	0	0	0	14.81481481	0	0	0	0	0	0	3.703703704	0	0	0	0	0	0	Guimaraes et al. 2009
Europe, south	Southern Italy	Iron Age Botromagno	7th – 4th c. BCE	Iron Age	ITA_Iage	15		ITA_Iage	0	0	0	0	0	0	46.66666667	0	0	6.666666667	0	0	0	0	0	0	0	0	0	0	6.666666667	6.666666667	13.33333333	6.666666667	6.666666667	0	0	6.666666667	0	0	0	0	Emery et al .2018 (15)
Europe, south	Southern Italy	Roman period Vagnari	1st – 4th c. AD	Roman period	ITA_RomanPer	30		ITA_RomanPer	0	0	0	6.666666667	0	0	40	3.333333333	3.333333333	6.666666667	6.666666667	0	10	0	0	0	0	0	16.66666667	0	0	0	0	0	0	0	0	0	0	6.666666667	0	0	Emery et al .2018 (30)
Europe, south	Spain	medieval Spaniards: Basque, Aldaieta	6th – 7th c. AD	medieval	SPA_med.Spa	56		SPA_med.Spa	0	0	0	0	0	0	60.71428571	0	0	14.28571429	1.785714286	3.571428571	0	0	0	0	1.785714286	0	3.571428571	5.357142857	7.142857143	0	0	0	0	0	0	1.785714286	0	0	0	0	Alzualde et al. 2006
Europe, east	Poland	medieval Slavs from Poland: Cedynia (West Pomerania Province), Ostrów Lednicki (Greater Poland Province)	11th – 15th c. AD	medieval	POL_med.Pol	20		POL_med.Pol	0	0	0	0	0	0	40	10	0	10	10	0	0	5	0	5	0	5	0	0	0	0	0	0	0	0	0	0	5	10	0	0	Juras et al. 2015
Europe, east	South-Baltic Region, Poland	Wielbark culture	1st – 4th c. AD	Iron Age	POL_Iage	30		POL_Iage	0	0	0	0	0	0	30	3.333333333	3.333333333	6.666666667	13.33333333	0	0	0	0	0	0	0	10	0	0	6.666666667	3.333333333	0	10	0	3.333333333	0	6.666666667	3.333333333	0	0	Stolarek et al. 2018 (30)
Europe, north	Iceland	early medieval Icelander	10th – 12th AD	medieval	ICE_med.Ice	73		ICE_med.Ice	0	0	0	0	0	0	32.87671233	1.369863014	6.849315068	15.06849315	13.69863014	0	0	0	0	0	2.739726027	0	6.849315068	0	0	1.369863014	4.109589041	4.109589041	4.109589041	0	0	2.739726027	2.739726027	1.369863014	0	0	Helgason et al. 2009
Europe, north	Denmark	medieval Danes and Vikings: Galgedil, Kongemarken, Riisby	8th – 16th c. AD	Viking, medieval	DAN_med.Viking	29		DAN_med.Viking	0	0	0	0	0	0	34.48275862	0	13.79310345	13.79310345	6.896551724	0	0	0	3.448275862	0	3.448275862	0	6.896551724	0	0	0	0	6.896551724	3.448275862	3.448275862	0	0	0	3.448275862	0	0	Melchior et al. 2010
Europe, north	Norvay	Vikings from Norvay: Nord-Trøndelag, Nordland, Sør-Trøndelag, Telemark, Troms, Oppland, Hedmark	6th – 11th c. AD	Viking Age	NOR_Viking	56		NOR_Viking	1.785714286	0	0	0	0	0	39.28571429	7.142857143	3.571428571	17.85714286	7.142857143	0	0	0	0	0	0	0	3.571428571	0	0	1.785714286	1.785714286	7.142857143	7.142857143	0	0	1.785714286	0	0	0	0	Krzewińska et al. 2015
Europe, west	Germany	Early medieval burials from Bavaria	5th – 7th c. AD	medieval	GER_med.Bav	36		GER_med.Bav	0	0	2.777777778	0	0	0	36.11111111	2.777777778	2.777777778	11.11111111	2.777777778	0	0	0	0	0	0	2.777777778	16.66666667	0	0	0	5.555555556	2.777777778	5.555555556	0	0	2.777777778	2.777777778	2.777777778	0	0	Veeramah e al. 2018

## Sheet: S4_PCA_modern
S4_Frequencies of haplogorups of modern populations used for PCA analysis and Ward-clustering
Region	Country	Population	Abbrevation	N			Frequencies of Haplogroups																																				References
							A	B	C	D	G	F	H	HV	HV0	I	J	K	M	N	R/R0	T	T1	T2	U	U1	U2	U3	U4	U5	U5a	U5b	U6	U7	U8	U9	V	W	X	Y	Z	Other/?
Asia, north	Russia	Uyelgi	RUS_Uyelgi	22		RUS_UYELGI	9.09090909090909	0	22.7272727272727	4.54545454545455	0	0	27.2727272727273	0	0	0	0	0	0	22.7272727272727	0	0	0	0	0	0	0	0	4.54545454545455	0	4.54545454545455	4.54545454545455	0	0	0	0	0	0	0	0	0	0	This study
Asia, north	Russia	Bayanovo, Suhoy Log, Bartym, Brody	RUS_Cis-Ural	14		RUS_Cis-URAL	7.14285714285714	0	0	7.14285714285714	0	0	14.2857142857143	0	0	0	0	0	0	0	7.14285714285714	0	7.14285714285714	14.2857142857143	0	0	7.14285714285714	7.14285714285714	21.4285714285714	0	0	0	0	0	0	0	0	0	0	0	7.14285714285714	0	This study
Asia, east	China	Chinese, Han	CHIN	883		CHIN	6.795016988	14.72253681	3.284258211	19.70554926	2.944507361	14.94903737	0.339750849	0.113250283	0	0	0.453001133	0.113250283	20.49830125	5.096262741	2.378255946	0	0.339750849	0	0	0	0.226500566	0	0.113250283	0	0	0	0	0	0	0	0	0.226500566	0	1.585503964	2.378255946	3.737259343	Yao et al. 2002a (42); Oota et al. 2002 (79); Yao et al. 2002a (49); Yao et al. 2003 (75); Tajima et al. 2004 (60); Yao et al. 2002a (51); Yao et al. 2002a (47); Chen et al. 2008 (106); Kivisild et al. 2002 (69); Yao et al. 2002a (30); Oota et al. 2002 (74); Yao et al. 2002a (42); Zheng et al. 2011 (144); Macaulay et al. 2005 (1), Family Tree DNA (14)
Asia, east	Japan	Japanese	JPT	98		JPT	6.12244898	13.26530612	0	36.73469388	12.24489796	5.102040816	0	0	0	0	0	0	12.24489796	9.183673469	0	0	0	0	0	0	0	0	0	0	0	0	0	0	0	0	0	0	0	1.020408163	4.081632653	0	Zheng et al. 2011 (98)
Asia, east	China, Kazakhstan, Kyrgyzstan	Uyghurs	UYG	839		NW-CHIN_UYG	5.840286055	4.290822408	7.508939213	18.71275328	7.508939213	4.52920143	11.08462455	3.098927294	0	0.834326579	2.264600715	1.072705602	11.79976162	1.549463647	2.026221692	0.119189511	1.907032181	1.549463647	0	0.238379023	1.191895113	0.953516091	2.383790226	0	0.715137068	0.238379023	0	2.026221692	0.476758045	0	0.953516091	1.549463647	0.119189511	0.715137068	1.430274136	1.311084625	Zheng et al. 2017 (722); Yao et al. 2000 & Yao et al. 2004 (47); Comas et al. 2004 (15) Comas et al. 1998 (55)
Asia, central	Kazakhstan	Kazakhs	KAZ	466		KAZ	6.86695279	5.793991416	8.154506438	19.527897	7.296137339	4.935622318	12.23175966	1.931330472	0	0.858369099	2.360515021	1.072961373	4.506437768	3.64806867	0.858369099	0	1.287553648	3.433476395	0.214592275	0.429184549	1.931330472	0.214592275	1.931330472	0	3.433476395	1.287553648	0	0.429184549	0.858369099	0	0.643776824	1.287553648	0.214592275	0.429184549	0.858369099	1.072961373	Comas et al 2004 (20); Irwin et al. 2010 (246); Gokcumen et al. 2008 (126); Gokcumen et al. 2008 (10); Ingman, Gyllensten 2007b (6); Pankratov et al. 2016 (3)
Asia, central	Kyrgyzstan	Kyrgyzs	KYR	358		KYR	4.748603352	6.145251397	13.96648045	22.06703911	6.145251397	2.234636872	9.217877095	1.955307263	0.279329609	1.117318436	3.351955307	0.558659218	7.541899441	2.234636872	1.396648045	0	1.396648045	0.279329609	0	0.558659218	1.117318436	0.558659218	3.072625698	0	1.396648045	1.117318436	0	0.279329609	0.279329609	0	0.279329609	1.396648045	0.279329609	1.117318436	1.117318436	2.793296089	Comas et al. 2004 (5); Irwin et al. 2010 (238); Comas et al. 1998 (48); Comas et al. 1998 (45); Ingman et al. 2000 (1), Pankratov et al. 2016 (6)
Asia, central	Mongolia	Mongolians	MON	233		MON	5.579399142	8.154506438	17.59656652	24.89270386	5.579399142	6.43776824	3.862660944	0.429184549	0	0	2.575107296	2.145922747	7.296137339	2.145922747	0.429184549	0.858369099	0	0.429184549	0	0.429184549	0	0	0.858369099	0	0.429184549	0	0	0	0	0	0	0.429184549	0	0.858369099	3.433476395	5.150214592	Kolman et al. 1996 (98); Derenko et al. 2007 (45); Gokcumen et al. 2008 (90)
Asia, central	Turkmenistan	Turkmens	TURKM	352		TURKM	3.125	1.420454545	6.818181818	14.48863636	2.556818182	3.977272727	23.57954545	1.420454545	0	0.852272727	6.818181818	2.840909091	6.534090909	0.568181818	3.693181818	1.136363636	1.420454545	4.261363636	0	0.852272727	1.988636364	0.568181818	2.840909091	0	1.704545455	0.568181818	0	0.852272727	0	0	0.284090909	1.420454545	1.704545455	0.852272727	0	0.852272727	Chaix et al. 2007 (51); Comas et al: 2004 (20); Irwin et al. 2010 (240); Quintana-Murci et al. 2004 (41)
Asia, central	Uzbekistan	Uzbeks	UZB	489		UZB	4.703476483	2.044989775	7.157464213	12.06543967	2.862985685	2.862985685	18.81390593	2.249488753	0.204498978	2.044989775	4.498977505	2.862985685	6.54396728	2.044989775	2.658486708	0.204498978	2.249488753	4.08997955	0	0.81799591	2.249488753	1.022494888	2.658486708	0	1.63599182	1.63599182	0	1.226993865	0	0	0.613496933	1.63599182	1.226993865	0.204498978	0.613496933	4.294478528	Devor et al. 2009 (1); Irwin et al. 2010 (51); Devor et al. 2009 (1); Devor et al. 2009 (3); Devor et al. 2009 (12); Irwin et al. 2010 (53); Devor et al. 2009 (1); Chaix et al. 2007 (40); Irwin et al. 2010 (45); Comas et al. 2004 (20); Devor et al. 2009 (2); Irwin et al. 2010 (96); Comas et al. 2004 (20); Devor et al. 2009 (8); Devor et al. 2009 (13); Irwin et al. 2010 (71); Devor et al. 2009 (2)…
Asia, north	Russia	Yakuts	YAKUT	920		E-SIB_YAKUT	2.173913043	2.826086957	42.60869565	30.32608696	3.043478261	5.108695652	2.173913043	1.304347826	0	0	1.956521739	0.217391304	2.173913043	0	0.543478261	0	0	1.739130435	0	0	0	0	1.086956522	0	0	0.217391304	0	0	0	0	0.108695652	0.97826087	0	0.869565217	0.326086957	0.217391304	Crubézy et al. 2010 (155); Derenko et al. 2007 (35); Fedorova et al. 2003 (187); Pakendorf et al. 2003 (114); Pakendorf et al. 2006 (173); Puzyrev et al. 2003 (83); Ingman, Gyllensten 2007b (4); Duggan et al. 2013 (169)
Asia, north	Russia	Buryats	BUR	841		T-BAJK_BUR	4.161712247	4.875148633	18.66825208	32.46135553	10.10701546	3.567181926	5.112960761	0.951248514	0	0.237812128	1.070154578	1.783590963	4.042806183	1.664684899	0.475624257	0	0.475624257	0.832342449	0	0.118906064	0.237812128	0	0.594530321	0	1.545778835	0.475624257	0	0.356718193	0	0	0.118906064	0.237812128	0.237812128	1.545778835	1.189060642	2.497027348	Derenko et al. 2000 (38); Derenko et al. 2003 (85); Derenko et al. 2007 (290); Shimada et al. 2002 (122); Tajima et al. 2004 (61); Pakendorf et al. 2003 (123); Starikovskaya et al. 2005 (25); Derenko et al. 2017 (92); Ingman et al. 2000 (1); Pankratov et al. 2016 (4)
Asia, north	Russia	Altaians; Altaians, Altaians-Kizhi; Altaians, Telenghits; Altaians, Tubalar; Altaians, Teleuts	ALTAI	467		ALTAI	4.496788009	4.282655246	25.48179872	16.91648822	2.569593148	4.282655246	7.494646681	0.214132762	0	0.856531049	2.355460385	1.927194861	4.282655246	3.211991435	1.070663812	0	1.498929336	0.214132762	0.428265525	0	2.355460385	0.856531049	5.139186296	0	1.498929336	0.856531049	0	0.214132762	0	0	0.642398287	0	2.141327623	0	2.78372591	1.713062099	Derenko et al. 2003 (107); Shields et al. 1993 (16); Derenko et al. 2007 (90); Phillips-Krawczak et al. 2006 (61); Derenko et al. 2007 (71); Starikovskaya et al. 2005 (71); Derenko et al. 2007 (51)
Asia, north	Russia	Evenks, east	EVENK	457		E-SIB_EVENK	6.564551422	0.656455142	52.297593	26.69584245	1.531728665	1.531728665	3.06345733	0	0	0	0.875273523	0.437636761	0.875273523	0	0	0	0	0	0	0	0	0	0	0	0	0	0	0	0	0	0	0	0	1.969365427	3.06345733	0.437636761	Derenko et al. 2007 (114); Pakendorf et al. 2006 (39); Pakendorf et al. 2006 (32); Pakendorf et al. 2007 (22); Kaessmann et al. 2002 (47); Starikovskaya et al. 2005 (71); Ingman et al. 2000 (1); Mishmar et al. 2003 (1); Duggan et al. 2013 (130)
Asia, north	Russia	Evens	EVEN	122		E-SIB_EVEN	0	0	40.98360656	29.50819672	5.737704918	4.098360656	0	0	0	0	0	0	1.639344262	0	0	0	0	0	0	0	0	0	0	0	0	0	0	0	0	0	0	0	0	2.459016393	15.57377049	0	Duggan et al. 2013 (130)
Asia, north	Russia	Khants, Mansi	KHAN-MANS	278		RUS_KHAN-MANS	1.438848921	0	15.82733813	13.66906475	3.237410072	0.71942446	14.38848921	0	0	0	13.66906475	1.438848921	0.71942446	1.438848921	0	1.079136691	3.597122302	0.71942446	0	0.35971223	1.438848921	0	12.58992806	0	5.395683453	0	0	7.913669065	0	0	0.35971223	0	0	0	0	0	Pimenoff et al. 2008 (106); Pimenoff et al. 2008 (63); Derbeneva et al. 2002 (98); Ingman & Gyllensten 2007b (11)
Asia, north	Russia	Tuvinians, Todjin	RUS_Tuvin	425		RUS_Tuvin	1.882352941	6.352941176	47.76470588	15.05882353	8.235294118	4.941176471	2.588235294	0.470588235	0	0.705882353	1.647058824	0	1.647058824	1.411764706	0.705882353	0.235294118	0	0.235294118	0	0	0.235294118	1.411764706	0.470588235	0	0	1.647058824	0	0	0	0	0	0.470588235	0	0.941176471	0.705882353	0.235294118	Derenko et al. 2000 (36); Derenko et al. 2003 (89); Derenko et al. 2007 (102); Starikovskaya et al. 2005 (94); Derenko et al. 2003 (48); Pakendorf et al. 2006 (56)
Asia, north	Russia	Nganasans	NGAN	114		E-SIB_NGAN	3.50877193	0	37.71929825	28.07017544	2.631578947	0	2.631578947	0	0	0	0	0	0	0	0	0	0.877192982	0	0	0	1.754385965	0	17.54385965	0	0	0.877192982	0	0	0	0	0	0	0	0.877192982	3.50877193	0	Goltsova et al. 2005 (53); Volodko et al. 2008 (38); Derbeneva et al. 2000 (23)
Central Asia	Central Asian Highlands (Afghanistan, Pakisthan)	Brahui	C-ASIA_HL_BRAHUI	25		C-ASIA_HL_Brahui	0	0	0	4	0	0	28	0	0	0	4	0	32	0	4	0	8	4	0	0	4	0	0	0	0	0	0	12	0	0	0	0	0	0	0	0	Lippold et al. 2014 (25)
Central Asia	Central Asian Highlands (Afghanistan, Pakisthan)	Balochi	C-ASIA_HL_BALOCHI	24		C-ASIA_HL_Balochi	0	0	0	0	0	0	12.5	8.333333333	0	0	12.5	0	33.33333333	8.333333333	12.5	0	0	0	0	0	8.333333333	0	4.166666667	0	0	0	0	0	0	0	0	0	0	0	0	0	Lippold et al. 2014 (24)
Central Asia	Central Asian Highlands (Afghanistan, Pakisthan)	Hazara	C-ASIA_HL_HAZARA	22		C-ASIA_HL_Hazara	0	4.545454545	4.545454545	0	4.545454545	9.090909091	9.090909091	9.090909091	0	0	0	0	22.72727273	0	0	0	0	0	0	4.545454545	0	0	9.090909091	0	9.090909091	0	0	4.545454545	0	0	0	0	0	0	9.090909091	0	Lippold et al. 2014 (22)
Central Asia	Central Asian Highlands (Afghanistan, Pakisthan)	Pathan	C-ASIA_HL_PATHAN	19		C-ASIA_HL_Pathan	0	0	0	5.263157895	0	0	5.263157895	5.263157895	0	0	15.78947368	5.263157895	15.78947368	0	5.263157895	0	10.52631579	0	0	0	5.263157895	0	0	0	0	0	0	5.263157895	0	5.263157895	0	15.78947368	0	0	0	0	Lippold et al. 2014 (19)
Central Asia	Central Asian Highlands (Afghanistan, Pakisthan)	Burusho	C-ASIA_HL_BURUSHO	20		C-ASIA_HL_Burusho	0	0	5	10	0	0	5	5	0	10	5	0	10	5	5	0	0	10	0	5	0	0	5	0	0	0	0	0	0	0	0	10	10	0	0	0	Lippold et al. 2014 (20)
South Asia	Pakisthan, India	Makrani	S-ASIA_MAKRANI	20		S-ASIA_Makrani	0	0	0	0	0	0	20	10	0	0	0	0	20	0	5	0	0	0	0	0	0	0	0	0	0	0	0	0	0	0	0	5	5	0	0	35	Lippold et al. 2014 (20)
South Asia	Pakisthan, India	Sindhi	S-ASIA_SINDHI	20		S-ASIA_Sindhi	0	0	0	0	0	0	5	0	0	0	5	5	45	0	0	0	0	5	0	0	5	0	0	0	0	0	0	0	0	0	0	15	0	0	0	15	Lippold et al. 2014 (20)
Asia, south	Pakistan	Pakistani; Parsi; Pushtoons; Hunza Burusho; Hazara ; Kalash; Pathan; Sindhi; Baluch ; Brahui ; Makrani	PAK	689		PAK	0.145137881	0.580551524	0.870827286	1.161103048	0.145137881	0.290275762	10.74020319	8.127721335	0.145137881	1.596516691	4.063860668	1.741654572	27.43105951	2.031930334	5.95065312	0.435413643	2.467343977	1.741654572	0	1.161103048	8.417997097	0.145137881	4.208998549	0	1.161103048	0.145137881	3.338171263	3.338171263	0	0.580551524	0	2.90275762	0.435413643	0	0.870827286	3.628447025	Quintana-Murci et al. 2004 (43); Quintana-Murci et al. 2004 (23); Quintana-Murci et al. 2004 (44); Rakha et al. 2011 (216); Quintana-Murci et al. 2004 (44); Coudaux et al. 2003 (36); Kivisild et al. 1999 (9); Quintana-Murci et al. 2004 (99); Quintana-Murci et al. 2004 (43); Quintana-Murci et al. 2004 (23); Quintana-Murci et al. 2004 (38); Quintana-Murci et al. 2004 (38); Quintana-Murci et al. 200…
Asia, north	Russia	Ossetians	OSS	106		OSS	0	0	2.830188679	4.716981132	0	0	24.52830189	6.603773585	0	2.830188679	10.37735849	2.830188679	1.886792453	1.886792453	0	0	1.886792453	6.603773585	0	5.660377358	1.886792453	2.830188679	0	0	8.490566038	0	0	0	0	0	3.773584906	2.830188679	7.547169811	0	0	0	Richards et al. 2000 (106)
Asia, southwest	Armenia	Armenians	ARM	288		ARM	0	0.347222222	0	0	0	0	28.81944444	7.291666667	0	1.388888889	9.375	5.902777778	0	5.555555556	1.736111111	0.694444444	7.291666667	4.861111111	0.694444444	4.513888889	1.041666667	4.861111111	3.125	0	1.736111111	1.041666667	0	1.736111111	0	0	0	1.736111111	3.125	0	0	1.736111111	Schönberg et al. 2011 (29); Richards et al. 2000, Metspalu et al. unpublished (191); Roostalu et al. 2007 (1); Margaryan et al. 2017 (61); Family Tree DNA (6)
Asia, southwest	Georgia	Georgians	GEORG	142		GEORG	0	0	0	0.704225352	0.704225352	0.704225352	19.71830986	1.408450704	0	0.704225352	2.112676056	11.97183099	2.112676056	2.112676056	3.521126761	5.633802817	4.225352113	8.450704225	0	2.816901408	0.704225352	5.633802817	7.746478873	0	3.521126761	0	0	0	0	0.704225352	0	4.225352113	4.929577465	0	0	5.633802817	Quintana-Murci et al. 2004 (18); Comas et al. 2000 (45); Alfonso-Sánchez et al. 2006 (48); Schönberg et al. 2011 (26); Ingman et al. 2000 (1); Roostalu et al. 2007 (1); Mishmar et al. 2003 (2); Family Tree DNA (1)
Asia, southwest	Iran	Iranians	IRN	1002		IRN	0.598802395	0.299401198	0.798403194	1.097804391	0.299401198	0.099800399	18.86227545	8.283433134	0.099800399	1.996007984	12.6746507	5.189620758	3.193612774	4.091816367	4.690618762	0.598802395	3.193612774	4.890219561	0.099800399	2.594810379	1.29740519	2.994011976	1.996007984	0	2.395209581	0.598802395	0.199600798	7.085828343	0	0	0.399201597	2.894211577	2.395209581	0	0.199600798	3.293413174	Comas et al. 2000 (19); Richards et al. 2000 (12); Metspalu et al. 2004 (36); Quintana-Murci et al. 2004 (37); Quintana-Murci et al. 2004 (21); Schönberg et al. 2011 (30); Metspalu et al. 2004 (30); Metspalu et al. 2004 (224); Metspalu et al. 2004 (6); Metspalu et al. 2004 (138); Nasidze et al 2008 (43); Nasidze et al 2008 (34); Quintana-Murci et al. 2004 (16); Derenko et al. 2013 (355); Family T…
Asia, southwest	Iraq	Iraqi	IRQ	283		IRQ	0	1.060070671	0	0	0	0	19.43462898	12.01413428	0	1.060070671	12.36749117	4.593639576	1.060070671	1.766784452	6.007067138	0.706713781	5.300353357	4.593639576	2.120141343	2.120141343	1.413427562	4.593639576	3.180212014	0	1.060070671	0	0.706713781	2.826855124	0	0.706713781	0	0.706713781	1.413427562	0	0	9.187279152	Al-Zahery et al. 2003, Al-Zahery et al. 2011 (167); Richards et al. 2000 (116)
Asia, southwest	Turkey	Turks	TUR	566		TUR	1.590106007	0.176678445	1.236749117	2.120141343	0.176678445	0.35335689	29.6819788	4.593639576	0	3.180212014	7.77385159	5.830388693	1.413427562	1.943462898	1.766784452	0.176678445	3.180212014	5.830388693	1.590106007	2.650176678	1.590106007	3.71024735	1.766784452	0	1.590106007	1.413427562	0.35335689	0.530035336	0	0	0.530035336	1.943462898	3.71024735	0.35335689	0	6.007067138	Calafell et al. 1996 (28); Comas et al. 1996 (45); Kivisild et al. 2002 (5); Richards et al. 1996 (22); Richards et al. 2000 (143); Mergen et al. 2005 (14); Di Benedetto et al. 2001 (17); Schönberg et al. 2011 (25); Mergen et al. 2005 (15); Quintana-Murci et al. 2004 (48); Di Benedetto et al. 2001 (20); Mergen et al. 2005 (17); Mergen et al. 2005 (15); Di Benedetto et al. 2001 (19); Mergen et al.…
Asia, southwest	Turkey	Kurds	TUR-KURD	53		TUR-KURD	0	0	1.886792453	0	0	0	20.75471698	7.547169811	0	1.886792453	9.433962264	9.433962264	0	3.773584906	3.773584906	3.773584906	3.773584906	0	0	3.773584906	3.773584906	1.886792453	0	0	7.547169811	0	0	3.773584906	0	0	0	7.547169811	0	0	0	5.660377358	Richards et al. 2000 (53)
Asia, north	Russia	Volga Tatars	Volg-TAT	197		Volg-TAT	3.553299492	0	2.030456853	6.598984772	1.015228426	0	33.50253807	0	5.076142132	3.045685279	7.106598985	3.045685279	2.030456853	2.030456853	0.507614213	4.060913706	2.538071066	0	0	0.507614213	0.507614213	1.015228426	7.614213198	3.553299492	0	0	0	0	0	0	0	6.091370558	0.507614213	0.507614213	1.015228426	0	Malyarchuk et al. 2010b (197)
Asia, north	Russia	Russians	RUS	1363		RUS	0.073367572	0	0.440205429	0.366837858	0.220102715	0.073367572	43.87380778	1.760821717	1.540719002	2.714600147	7.923697726	3.228173147	0.660308144	1.027146001	0.807043287	0.220102715	3.301540719	7.556859868	1.247248716	0.293470286	1.027146001	0.733675715	2.787967718	0	6.456346295	2.567865004	0	0.073367572	0	0	2.934702861	1.980924431	1.467351431	0.073367572	0.440205429	1.540719002	Malyarchuk and Derenko 2001 (50); Malyarchuk et al. 2002 (197); Rubisz 2007, Rubicz et al. 2010 (21); Belyaeva et al. 2003 (75); Grzybowski et al. 2007 (78); Grzybowski et al. 2007 (78); Malyarchuk et al. 2004 (67); Belyaeva et al. 2003 (83); Richards et al. 2000 (25); Malyarchuk et al. 2004 (71); Orekov et al. 1999 (102); Malyarchuk et al. 2004 (73); Malyarchuk et al. 2004 (71); Malyarchuk et al…
Europe, central	Austria	Austrians	AUS	374		AUS	0	0	0.267379679	0.267379679	0	0	44.9197861	0.802139037	0.802139037	1.069518717	8.823529412	8.556149733	0	0.534759358	0.267379679	0.267379679	4.010695187	8.021390374	0.267379679	0.802139037	1.871657754	0.802139037	4.545454545	0	6.14973262	2.406417112	0	0	0	0	1.069518717	1.336898396	1.336898396	0	0	0.534759358	Brandstätter et al. 2007 (259); Parson et al. 1998 (99); Handt et al. 1994 (16)
Europe, central	France	French	FRA	1315		FRA	0.076045627	0.228136882	0	0	0	0.076045627	44.86692015	2.053231939	1.44486692	2.053231939	7.452471483	8.517110266	0.30418251	0.912547529	0.988593156	0.836501901	1.74904943	6.463878327	0.532319392	0.076045627	1.44486692	1.064638783	2.281368821	0.076045627	3.498098859	4.258555133	0.152091255	0.076045627	0	0	3.422053232	1.74904943	0.836501901	0	0	1.977186312	Garcia et al. 2011 (6); Richard et al. 2007 (80); Richards et al. 2000 (71); Rousselet and Mangin 1998 (43); Richard et al. 2007 (46); Richard et al. 2007 (75); Richard et al. 2007 (54); Richard et al. 2007 (36); Dubut et al. 2004 (69); Richard et al. 2007 (80); Richard et al. 2007 (44); Falachi et al. 2006 (53); Varesi et al. 2000 (46); Dubut et al. 2004 (21); Richard et al. 2007 (120); Dubut et…
Europe, central	Germany	Germans	GER	2490		GER	0.080321285	0.040160643	0.120481928	0.321285141	0.120481928	0.040160643	44.85943775	0.481927711	0.602409639	2.128514056	8.995983936	6.546184739	0.401606426	0.401606426	0.040160643	0.321285141	2.81124498	7.791164659	0.16064257	0.321285141	1.044176707	1.124497992	2.891566265	0	5.100401606	3.734939759	0.040160643	0.080321285	0	0	3.373493976	1.726907631	1.285140562	0.040160643	0.040160643	2.690763052	Garcia et al. 2011 (11); Hofmann et al. 1997 (66); Basner & Madea 2000 (100); Pfeiffer et al. 1999 (109); Baasner et al. 1998 (50); Pfeifer et al. 2001 (1197); Richards et al. 1996 (106); Tetzlaff et al. 2007 (208); Poetsch et al. 2004 (299); Lutz et al. 1998 (200); Brandstätter et al. 2006 (95); Richards et al. 1996 (49)
Europe, central	Switzerland	Swiss	SWI	225		SWI	0	0	0	0	0	0	47.55555556	0.444444444	0.888888889	0.888888889	11.55555556	5.333333333	0	0	0	0	2.222222222	9.333333333	0	0	0.888888889	0.888888889	3.111111111	0	4	2.666666667	0	0	0	0	4	1.777777778	0.444444444	0	0	3.555555556	Pult et al. 1994 (74); Dimo-Simonin et al. 2000 (151)
Europe, central	Hungary	Hungarians	HUN	359		HUN	0	0	0	0.557103064	0	0	38.99721448	1.39275766	1.671309192	2.78551532	9.749303621	5.849582173	0.557103064	0.557103064	0.278551532	1.114206128	2.228412256	8.356545961	0	0.278551532	1.114206128	0.557103064	3.342618384	0.557103064	3.621169916	3.621169916	0.835654596	0.278551532	0	0	3.064066852	4.456824513	1.671309192	0	0	1.671309192	Tömöry et al. 2007 (100); Irwin et al. 2006 (201); Kivisild et al. 2006 (17); Family Tree DNA (20); Maász et al. 2008 (1); Batini et al. 2017 (20)
Europe, east	Romania	Sekler	SEKLER	241		SEKLER	0.829875519	0.414937759	3.734439834	0	0.414937759	0	35.26970954	0.414937759	3.734439834	0.829875519	8.298755187	4.979253112	0	0.414937759	2.489626556	0	4.149377593	8.298755187	0	0.829875519	1.244813278	0.829875519	2.904564315	0	5.809128631	4.149377593	0	0.414937759	0	0	0.414937759	4.149377593	1.659751037	0.414937759	0	0.414937759	Tömöry et al. 2007 (74); Brandstätter et al. 2007(167)
Europe, east	Romania	Csángó	CSANGO	172		CSANGO	1.744186047	0	0.581395349	0	0	0	24.41860465	0	2.325581395	1.162790698	12.79069767	22.6744186	0	4.069767442	1.162790698	0	1.162790698	2.906976744	0	0	1.744186047	0.581395349	1.162790698	0	4.069767442	4.651162791	0	0	0	0	0	8.139534884	1.744186047	0	0	0	Brandstätter et al. 2007 (172)
Europe, east	Republic of Belarus	Belorussians	BEL	358		BEL	0	0	0.837988827	0.279329609	0.279329609	0	39.66480447	2.234636872	2.51396648	2.234636872	7.82122905	3.351955307	1.117318436	2.51396648	0	0	2.234636872	5.586592179	3.910614525	0.279329609	1.117318436	1.675977654	2.793296089	0.279329609	5.586592179	5.30726257	0	0.279329609	0	0	3.910614525	2.793296089	1.117318436	0	0	0.279329609	Kushniarevich et al. 2013 (267); Belyaeva et al. 2003 (91)
Europe, cental	Poland	Poles	POL	1287		POL	0.155400155	0	0.466200466	0.233100233	0.155400155	0	42.65734266	1.01010101	2.253302253	1.864801865	8.857808858	3.885003885	0.077700078	1.01010101	0.388500389	0.466200466	2.175602176	7.303807304	0.077700078	0.466200466	1.087801088	0.932400932	4.506604507	0.310800311	6.682206682	4.195804196	0.077700078	0.233100233	0	0	2.175602176	3.263403263	1.709401709	0	0	0.388500389	Richards et al. 2000 (37); Malyarchuk et al. 2002 (435); Grzybowski et al. 2007 (164); Grzybowski et al. 2007 (87); Grzybowski et al. 2007 (73); Grzybowski et al. 2007 (87); Mielnik-Sikorska et al. 2013 (404)
Europe, central	Czech Republic	Czechs	CZE	459		CZE	0.217864924	0	0	0.217864924	0	0	42.26579521	1.307189542	0.871459695	2.614379085	10.45751634	3.921568627	1.307189542	1.089324619	0	0.217864924	3.703703704	8.061002179	0	0	1.525054466	1.525054466	2.396514161	0	6.97167756	2.178649237	0	0.435729847	0	0	2.396514161	0.871459695	1.525054466	0	0	3.703703704	Richards et al. 2000 (83); Vanecek et al. 2004 (91); Malyarchuk et al. 2006 (177); Mielnik-Sikorska et al. 2013 (85), Family Tree DNA (23)
Europe, central	Solvakia	Slovaks	SVK	581		SVK	0.344234079	0.17211704	0.688468158	0.344234079	0	0	43.0292599	1.893287435	1.549053356	2.925989673	8.605851979	3.786574871	1.376936317	0.688468158	0	0	1.204819277	8.089500861	0	0.516351119	0.860585198	0.860585198	5.507745267	0	5.163511188	6.024096386	0	0.17211704	0	0	1.721170396	2.065404475	1.032702238	0	0	0.860585198	Lehocký et al. 2008 (374); Malyarchuk et al. 2008 (137); Malyarchuk et al. 2008 (70)
Europe, central	Slovenia	Slovenians	SLO	327		SLO	0.305810398	0	0	0	0	0	43.11926606	0.305810398	1.529051988	2.140672783	9.480122324	5.810397554	0	0	0	0	3.363914373	7.339449541	0.305810398	0.611620795	1.529051988	1.22324159	3.058103976	0	6.727828746	3.669724771	0.305810398	0	0	0	3.975535168	2.140672783	1.529051988	0	0	0.917431193	Malyarchuk et al. 2003 (102); Zupanic Pajnic et al. 2004 (128); Šarac et al. 2014 (97)
Europe, east	Ukrania	Ukranians	UKR	782		UKR	0.255754476	0	0.767263427	0.127877238	0.255754476	0	38.74680307	2.813299233	1.150895141	2.813299233	8.184143223	4.987212276	0.127877238	1.023017903	0.255754476	9.079283887	0.511508951	1.662404092	0	0	1.534526854	1.023017903	5.626598465	0	6.649616368	3.836317136	0	0	0	0	4.092071611	2.685421995	1.406649616	0	0	0.127877238	Malyarchuk and Derenko 2001 (18); Pshenichnov et al. 2013 (607); Mielnik-Sikorska et al. 2013 (159)
Europe, central-south	Bosnia-Herzegovina	Bosnias	BOS	510		BOS	0	0	0	0.392156863	0	0	44.50980392	4.705882353	2.156862745	2.156862745	7.647058824	6.470588235	0.196078431	0.784313725	1.37254902	0.196078431	1.176470588	2.941176471	0	0.980392157	0.980392157	0.588235294	4.705882353	0	4.901960784	3.725490196	0.196078431	0.784313725	0	0	3.529411765	2.745098039	1.568627451	0	0.196078431	0.196078431	Malyarchuk et al. 2003 (141); Šarac et al. 2014 (239); Šarac et al. 2014 (130)
Europe, central-south	Croatia	Croatians, Žumberak	CRO	892		CRO	0	0	0	0.224215247	0	1.121076233	40.47085202	2.914798206	1.233183857	2.130044843	8.071748879	4.596412556	0	1.68161435	0.112107623	0	2.242152466	5.941704036	0.112107623	0.784753363	5.605381166	1.233183857	2.130044843	0	5.044843049	4.596412556	0.112107623	0.33632287	0	0	4.147982063	3.475336323	1.34529148	0	0	0.112107623	Jeran et al. 2009 (119); Tolk et al. 2001 (108); Babalini et al. 2005 (35); Babalini et al. 2005 (24); Babalini et al. 2005 (13); Babalini et al. 2005 (24); Šarac et al. 2014 (488); Šarac et al. 2014 (81)
Europe, central-south	Albania	Albanians, Aromuns	ALB	146		ALB	0	0	0	0	0	0	47.94520548	0.684931507	1.369863014	2.054794521	8.904109589	3.424657534	0	2.739726027	2.054794521	0	5.479452055	5.479452055	1.369863014	1.369863014	0	0	2.054794521	0	5.479452055	6.164383562	0	0	0	0	0.684931507	1.369863014	0.684931507	0	0	0.684931507	Belledi et al. 2000 (42); Bosch et al. 2006 (42); Bosch et al. 2006 (29); Bosch et al. 2006 (33)
Europe, central-south	Bulgaria	Bulgarians	BUL	989		BUL	0	0	0.202224469	0.505561173	0	0	41.86046512	3.741152679	2.022244692	1.415571284	7.684529828	5.763397371	0.303336704	1.617795753	0.910010111	1.31445905	4.651162791	4.651162791	0.101112235	1.31445905	1.31445905	2.022244692	3.943377149	0	4.448938322	2.42669363	0	0.707785642	0	0	1.516683519	2.527805865	1.820020222	0	0.101112235	0.707785642	Calafell et al. 1996 (29); Karachanak et al. 2011 (850); Richards et al. 2000 (110)
Europe, central-south	Greece	Greeks	GRE	835		GRE	0	0	0.239520958	0.239520958	0	0	39.64071856	2.754491018	0	2.395209581	10.2994012	4.910179641	1.437125749	1.916167665	1.916167665	0.239520958	3.71257485	5.988023952	0.479041916	1.556886228	0.838323353	2.634730539	2.874251497	0	2.874251497	2.51497006	0.119760479	0.239520958	0	0	2.155688623	1.556886228	4.191616766	0	0	1.796407186	Kouvatsi et al. 2001 (4); Forster et al. 2002 (15); Kouvatsi et al. 2001 (10); Kouvatsi et al. 2001 (7); Richards et al. 2000 (65); Forster et al. 2002 (13); Kouvatsi et al. 2001 (8); Richards et al. 2000 (60); Bosch et al. 2006 (25); Kouvatsi et al. 2001 (9); Irwin et al. 2006 (300); Vernesi et al. 2001 (30); Vernesi et al. 2001 (18); Forster et al. 2002 (10); Martinez et al. 2008 (178); Forster…
Europe, east	Romania	Romanians	ROM	196		ROM	0	0.510204082	0	0	0	0	38.7755102	2.551020408	0.510204082	0.510204082	11.2244898	5.612244898	0	1.530612245	4.081632653	0	6.12244898	5.102040816	0.510204082	0	1.530612245	1.020408163	2.551020408	0	4.591836735	4.081632653	0	0	0	0	3.06122449	3.06122449	2.551020408	0	0	0.510204082	Richards et al. 2000 (91); Bosch et al. 2006 (46); Bosch et al. 2006 (59)
Europe, south	Spain	Spaniards	SPA	3374		SPA	0.148192057	0.088915234	0.118553646	0.088915234	0	0.029638411	41.99762893	0.622406639	1.51155898	1.007705987	6.787196206	5.809128631	0.711321873	0.326022525	0.444576171	0.148192057	2.430349733	7.113218731	0.355660937	0.088915234	1.155898044	1.06698281	1.570835803	0	2.37107291	5.186721992	4.593953764	0.029638411	0	0	4.860699467	1.363366924	1.659751037	0.029638411	0	6.105512745	Corte-Real et al. 1996 (11); Pinto et al. 1996 (18); Prieto et all 2011 (90); Larruga et al. 2001 (38); Alvarez et al. 2007 (11); Prieto et all 2011 (22); Alvarez et al. 2007 (5); Prieto et all 2011 (7); Alvarez et al. 2007 (15); Prieto et all 2011 (46); Alvarez et al. 2007 (33); Picornell et al. 2005 (42); Prieto et all 2011 (42); Alvarez et al. 2007 (6); Prieto et all 2011 (5); Picornell et al.…
Europe, south	Portugal	Portuguese	POR	2047		POR	0	0	0	0.048851979	0	0	42.25696141	0.048851979	1.807523205	2.100635076	6.936980948	6.008793356	0.97703957	0.537371764	0.635075721	0.293111871	3.224230581	6.301905227	0.34196385	0	1.367855398	0.928187592	1.465559355	0.048851979	2.784562775	4.298974108	2.442598925	0.048851979	0	0	4.201270151	2.002931119	1.856375183	0	0	6.936980948	Corte-Real et al. 1996 (54); Richards et al. 1996 (30); Gonzalez et al. 2003 (78); Pereira et al. 2004 (25); Prieto et all 2011 (8); Pereira et al. 2004 (23); Prieto et all 2011 (1); Pereira et al. 2004 (27); Prieto et all 2011 (20); Pereira et al. 2004 (37); Prieto et al 2011 (2); Pereira et al. 2004 (29); Prieto et all 2011 (13); Pereira et al. 2004 (55); Pereira et al. 2004 (4); Prieto et all …
Europe, south	Italy	Italians	ITA	3147		ITA	0.031776295	0	0.095328885	0.12710518	0	0	40.86431522	2.73276136	0.635525898	1.334604385	8.166507785	7.499205593	0.571973308	1.30282809	1.207499206	0.571973308	3.082300604	8.388941849	0.12710518	1.080394026	1.461709565	1.938353988	1.779472514	0	3.082300604	2.001906578	0.476644423	0.571973308	0	0	2.60565618	1.747696219	1.843025103	0	0	4.258023514	Tagliabracci et al. 2001 (83); Babalini et al. 2005 (11); Verginelli et al. 2003 (50); Bini et al. 2003 (99); Turchi et al. 2008 (46); Turchi et al. 2008 (44); Babalini et al. 2005 (53); Messina et al. 2010 (103); Richards et al. 2000 (48); Turchi et al. 2008 (55); Messina et al. 2010 (21); Turchi et al. 2008 (72); Falachi et al. 2006 (61); Francalacci et al. 1996 (49); Achilli et al. 2007 (118);…
Europe, north	Denmark	Danes	DAN	253		DAN	0	0	0	0	0	0	48.22134387	0	0.790513834	1.976284585	13.04347826	9.090909091	0	0.790513834	1.185770751	0.790513834	1.581027668	6.719367589	0	0	2.371541502	0	1.976284585	0	3.95256917	1.581027668	0.395256917	0	0	0	2.371541502	0.790513834	0.790513834	0	0	0.395256917	Mikkelsen et al. 2010 (191); Richards et al. 1996 (33); Batini et al. 2017 (20); Family Tree DNA (9)
Europe, north	Estonia	Estonians	EST	262		EST	0	0	0	0	0	0	45.80152672	0.763358779	0	1.145038168	10.6870229	1.908396947	0	1.145038168	0	0.763358779	1.526717557	7.633587786	0.381679389	0	1.526717557	0.763358779	5.72519084	0	9.160305344	4.198473282	0	0	0	0	1.526717557	3.053435115	0.763358779	0	0	0.763358779	Lappalainen et al. 2008 (117); Richards et al. 2000 (97); Sajantila et al. 1996 (20); Sajantila et al. 1995 (28)
Europe, north	Finland	Finns	FIN	1297		FIN	0	0	0	0.077101002	0	0.077101002	33.461835	0.077101002	0.385505012	4.780262143	6.168080185	5.01156515	0	0.308404009	0.154202005	0	2.313030069	2.390131072	0	0.077101002	0.693909021	0	1.387818042	0.077101002	6.090979183	13.2613724	0	0.231303007	0	0	7.478797224	10.40863531	1.542020046	0	2.081727062	0.462606014	Hedmann et al. 2007 (20); Finnilä et al. 2001 (189); Kittles et al. 1999 (74); Lahermo et al. 1996 (32); Sajantila et al. 1995 (50); Meinilä et al. 2001 (103); Meinilä et al. 2001 (98); Richards et al. 1996 (29); Meinilä et al. 2001 (100); Hedmann et al. 2007 (30); Meinilä et al. 2001 (100); Hedmann et al. 2007 (30); Hedmann et al. 2007 (28); Hedmann et al. 2007 (30); Hedmann et al. 2007 (29); He…
Europe, north	Norway	Norwegians	NOR	685		NOR	0.145985401	0	0	0.145985401	0	0	44.52554745	0.291970803	0.145985401	2.773722628	9.781021898	5.839416058	0.145985401	0.875912409	0	0.437956204	1.02189781	8.321167883	0.729927007	0.145985401	0.145985401	1.167883212	2.481751825	0	5.547445255	6.131386861	0	0	0	0	3.941605839	1.605839416	0.583941606	0	0.291970803	1.897810219	Helgason et al. 2001 (323); Richards et al. 2000 (16); Opdal et al. 1998 (215); Passarino et al. 2002 (74)
Europe, north	Sweden	Swedes	SWE	637		SWE	0	0.156985871	0.313971743	0.156985871	0	0.627943485	45.83987441	0.470957614	1.098901099	2.825745683	7.692307692	6.436420722	0.156985871	0	0	0	2.668759812	4.081632653	0.156985871	0.470957614	0.784929356	0.627943485	2.982731554	0	5.965463108	6.12244898	0	0.470957614	0	0	3.924646782	1.25588697	1.25588697	0	0.470957614	1.25588697	Sajantila et al. 1996 (32); Lappalainen et al. 2008 (295); Tillmar et al. 2010 (37); Tillmar et al. 2010 (39); Tillmar et al. 2010 (39); Tillmar et al. 2010 (38); Tillmar et al. 2010 (52); Tillmar et al. 2010 (38); Tillmar et al. 2010 (39); Kittles et al. 1999 (28)
Europe, north	Iceland	Icelanders	ICE	998		ICE	0	0	0.300601202	0	0	0	37.6753507	3.607214429	0	3.907815631	13.72745491	9.819639279	0	0	0	1.002004008	0.501002004	10.12024048	0.100200401	0	0	2.404809619	2.805611222	0	5.210420842	2.50501002	0.100200401	0	0	0	2.104208417	0.501002004	1.503006012	0	0.200400802	1.603206413	Helgason et al. 2000 (394); Helgason et al. 2003 (551); Richards et al. 1996 (14); Sajantila et al. 1995 (39)
Europe, north	Latvia	Latvians	LAT	412		LAT	0	0	0	0	0.485436893	0	41.99029126	2.184466019	0	4.611650485	6.067961165	2.427184466	0	0	0	1.213592233	1.699029126	6.310679612	1.213592233	0	3.640776699	2.184466019	8.737864078	0	7.281553398	2.669902913	0	0	0	0	2.669902913	4.126213592	0.242718447	0	0	0.242718447	Lappalainen et al. 2008 (114); Pliss et al. 2006 (298)
Europe, north	Lithunia	Lithunians	LIT	342		LIT	0.292397661	0	0	0	0	0	45.32163743	0.877192982	0	3.216374269	6.432748538	1.461988304	0.584795322	2.339181287	0	0	3.216374269	7.01754386	0.584795322	0	0	1.169590643	3.801169591	0	6.725146199	4.678362573	0	0	0	0	4.970760234	2.046783626	0.877192982	0	0	3.801169591	Lappalainen et al. 2008 (163); Kasperavicuite et al. 2004 (30); Kasperavicuite et al. 2004 (30); Kasperavicuite et al. 2004 (30); Kasperavicuite et al. 2004 (30); Kasperavicuite et al. 2004 (30); Kasperavicuite et al. 2004 (29)
Asia, north	Russia	Karelians	RUS-Karel	512		RUS-Karel	0	0	0	3.90625	0	0	47.0703125	0.5859375	0.1953125	2.1484375	4.4921875	1.5625	0	0	0	0	1.7578125	1.5625	1.171875	2.1484375	0.390625	0.5859375	2.734375	0	3.90625	13.4765625	0	0	0	0	5.46875	1.7578125	0	0	0.390625	1.953125	Lappalainen et al. 2008 (44); Lappalainen et al. 2008 (218); Lappalainen et al. 2008 (64); Lappalainen et al. 2008 (87); Lappalainen et al. 2008 (38); Lappalainen et al. 2008 (61)

## Sheet: S5_MDS_ancient
S5_Significant p values (<0.05) and Fst values were highlighted with green. Fst values are presented in the lower diagonal of the table, p values are listed in the upper diagonal.
Pairwise Fst values (Tamura & Nei model, gamma value 0.599)
Region	Country	Population	Abbrevation	Centuries	Culture/Period	N
								RUS_UYELGI	RUS_Cis-URAL	C-ASIA_IAge	C-ASIA_LIAge	C-ASIA_Medieval	CAU_BRAge-IAge	TUR_Neo	RUS_CA_Yam	RUS_BRAge	RUS_BRAge_Srub	E-EU_IAge_Scyth	BALT_Neo	BALT_BRAge	C-EU_LNeo_CWC	C-EU_BRAge	POL_IAge	HUN_Neo	HUN_Avar_elite	HUN_Medieval_Hun	CZE_EBRAge	GER_Neo	GER_LNeo_BBC	GER_EBRAge	GER_Medieval_Bav	ITA_IAge	ITA_RomanPer	IB_EBRAge	BRIT_BRAge
Asia, north	Russia	Uyelgi	9th – 10th AD	medieval	RUS_Uyelgi	22	RUS_UYELGI	*	0.00743+-0.0010	0.02713+-0.0017	0.05366+-0.0024	0.01990+-0.0015	0.00000+-0.0000	0.00010+-0.0001	0.00040+-0.0002	0.00178+-0.0004	0.00000+-0.0000	0.00495+-0.0008	0.00000+-0.0000	0.00040+-0.0002	0.00000+-0.0000	0.00020+-0.0001	0.00000+-0.0000	0.00000+-0.0000	0.03960+-0.0021	0.00020+-0.0001	0.00000+-0.0000	0.00000+-0.0000	0.00000+-0.0000	0.00000+-0.0000	0.00000+-0.0000	0.00208+-0.0005	0.00129+-0.0003	0.00000+-0.0000	0.00010+-0.0001	This study
Asia, north	Russia	Bayanovo, Suhoy Log, Bartym, Brody	3th – 10th AD	medieval	RUS_Cis-Ural	14	RUS_Cis-URAL	0.08253	*	0.14513+-0.0036	0.00802+-0.0008	0.00317+-0.0006	0.16246+-0.0036	0.00723+-0.0008	0.12207+-0.0037	0.30344+-0.0037	0.27294+-0.0048	0.09563+-0.0027	0.00198+-0.0004	0.08979+-0.0030	0.08069+-0.0030	0.03168+-0.0016	0.10058+-0.0030	0.02277+-0.0016	0.02584+-0.0017	0.35244+-0.0046	0.02742+-0.0017	0.01208+-0.0011	0.04178+-0.0021	0.00594+-0.0008	0.05653+-0.0021	0.10524+-0.0030	0.09207+-0.0033	0.00911+-0.0009	0.00554+-0.0007	This study
Asia, central	Central Steppe, Thian shan, Caspian steppe	Central Saka, Tian Shan Saka, Sarmatian, Iron Age nomads,	8th BCE- 1st c. BCE	Iron Age	C-ASIA_IAge	30	C-ASIA_IAge	0.03865	0.01688	*	0.08841+-0.0029	0.01059+-0.0012	0.00099+-0.0003	0.00000+-0.0000	0.05831+-0.0027	0.22839+-0.0043	0.02792+-0.0016	0.06722+-0.0025	0.00000+-0.0000	0.00307+-0.0005	0.02465+-0.0015	0.00020+-0.0001	0.00594+-0.0007	0.00000+-0.0000	0.01832+-0.0016	0.01148+-0.0011	0.00010+-0.0001	0.00000+-0.0000	0.00158+-0.0004	0.00030+-0.0002	0.00455+-0.0007	0.09573+-0.0028	0.00644+-0.0007	0.00020+-0.0001	0.00000+-0.0000	De Barros Damgaard et al. 2018b (30)
Asia, central	Central Steppe, Thian shan	Hun-period Nomads, Hun-Sarmatians and Huns from Tian Shan	4th BCE – 5th c. AD	Late Iron Age	C-ASIA_LIAge	25	C-ASIA_LIAge	0.03208	0.06490	0.01778	*	0.81111+-0.0035	0.00000+-0.0000	0.00000+-0.0000	0.00020+-0.0001	0.00020+-0.0001	0.00000+-0.0000	0.00663+-0.0008	0.00000+-0.0000	0.00010+-0.0001	0.00000+-0.0000	0.00010+-0.0001	0.00000+-0.0000	0.00000+-0.0000	0.46896+-0.0055	0.00000+-0.0000	0.00000+-0.0000	0.00000+-0.0000	0.00000+-0.0000	0.00000+-0.0000	0.00000+-0.0000	0.00010+-0.0001	0.00000+-0.0000	0.00000+-0.0000	0.00000+-0.0000	De Barros Damgaard et al. 2018b (25)
Asia, central	Central Steppe, Thian shan, Caspian steppe	Turks from Central Steppe and Tian Shan, Karluk, Kipchak, Kimak, Karakhanid Golden Horde and medieval nomads	5th AD-13th c. AD	Medieval period	C-ASIA_Medieval	23	C-ASIA_Medieval	0.04745	0.07374	0.04116	-0.01243	*	0.00000+-0.0000	0.00000+-0.0000	0.00000+-0.0000	0.00000+-0.0000	0.00000+-0.0000	0.00030+-0.0002	0.00000+-0.0000	0.00000+-0.0000	0.00000+-0.0000	0.00000+-0.0000	0.00000+-0.0000	0.00000+-0.0000	0.28690+-0.0041	0.00010+-0.0001	0.00000+-0.0000	0.00000+-0.0000	0.00000+-0.0000	0.00000+-0.0000	0.00000+-0.0000	0.00000+-0.0000	0.00010+-0.0001	0.00000+-0.0000	0.00000+-0.0000	De Barros Damgaard et al. 2018b (23)
Near East	Armenia	Caucasian Bronze Age-Iron age	3500-500 BCE	Bronze Age, Iron Age	CAU_BRAge-IAge	44	CAU_BRAge-IAge	0.10611	0.01279	0.03612	0.11001	0.12537	*	0.02386+-0.0014	0.05158+-0.0023	0.02039+-0.0015	0.27225+-0.0043	0.00653+-0.0008	0.00000+-0.0000	0.02901+-0.0015	0.20998+-0.0038	0.00089+-0.0003	0.60014+-0.0044	0.06544+-0.0025	0.00000+-0.0000	0.00733+-0.0009	0.33244+-0.0044	0.00406+-0.0006	0.00525+-0.0008	0.08128+-0.0029	0.02980+-0.0017	0.06287+-0.0023	0.02208+-0.0015	0.00000+-0.0000	0.00000+-0.0000	Margaryan et al. 2017 (36); Allentoft et al. 2015 (8)
Near East	Turkey	Anatolia_Neolithic	6500-6200 BCE	Neolithic	TUR_Neo	26	TUR_Neo	0.11048	0.07016	0.07895	0.12577	0.13790	0.02762	*	0.00149+-0.0004	0.00228+-0.0005	0.00178+-0.0004	0.00069+-0.0003	0.00000+-0.0000	0.00030+-0.0002	0.00970+-0.0010	0.00277+-0.0005	0.01416+-0.0011	0.03703+-0.0020	0.00000+-0.0000	0.00020+-0.0001	0.01861+-0.0014	0.00020+-0.0001	0.00129+-0.0004	0.00436+-0.0006	0.00010+-0.0001	0.00099+-0.0003	0.00297+-0.0006	0.00129+-0.0004	0.00000+-0.0000	Mathieson et al. 2015 (26)
Europe, east	Russia	Yamnaya-Samara, Kalmykia	3300-2100 BCE	Yamnaja	RUS_CA_Yam	15	RUS_CA_Yam	0.12867	0.02801	0.02904	0.12587	0.15196	0.02701	0.09859	*	0.07049+-0.0026	0.50421+-0.0050	0.21146+-0.0039	0.07316+-0.0027	0.29264+-0.0044	0.07801+-0.0027	0.02614+-0.0014	0.05871+-0.0023	0.01396+-0.0013	0.00030+-0.0002	0.01049+-0.0008	0.03713+-0.0020	0.00554+-0.0007	0.03079+-0.0016	0.01554+-0.0013	0.07138+-0.0025	0.05396+-0.0024	0.01089+-0.0010	0.00297+-0.0005	0.00257+-0.0005	Haak, Lazaridis et al. 2015 (9); Allentoft et al. 2015 (6)
Europe, east	Russia	Russia Bronze Age	3000-1300 BCE	Bonze Age	RUS_BRAge	23	RUS_BRAge	0.08122	0.00595	0.00774	0.08376	0.09495	0.02533	0.06430	0.02906	*	0.29512+-0.0042	0.10623+-0.0032	0.00198+-0.0005	0.00743+-0.0009	0.05554+-0.0024	0.00178+-0.0004	0.00376+-0.0006	0.00059+-0.0002	0.00069+-0.0003	0.03237+-0.0018	0.00366+-0.0006	0.00010+-0.0001	0.00287+-0.0005	0.00010+-0.0001	0.00396+-0.0006	0.11197+-0.0034	0.00238+-0.0005	0.00040+-0.0002	0.00010+-0.0001	Mathieson et al. 2015 (8); Allentoft et al. 2015 (15)
Europe, east	Russia	Srubnaya, Russia - Samara	2016-1200 BCE	Srubnaya	RUS_BRAge_Srub	23	RUS_BRAge_Srub	0.10084	0.00808	0.02692	0.10597	0.12221	0.00482	0.06230	-0.00447	0.00514	*	0.60301+-0.0047	0.00772+-0.0008	0.53232+-0.0051	0.68191+-0.0046	0.02683+-0.0013	0.28967+-0.0044	0.07395+-0.0024	0.00020+-0.0001	0.19325+-0.0042	0.29849+-0.0043	0.03475+-0.0017	0.08316+-0.0031	0.10276+-0.0033	0.22701+-0.0040	0.39600+-0.0044	0.07742+-0.0027	0.00267+-0.0005	0.00059+-0.0002	Mathieson et a. 2015 (14); Krzewińska et al. 2018 (9)
Europe, east	Ukraine, Moldova	East Europe Scythians	7th – 2nd c. AD	Scythian	E-EU_IAge_Scyth	23	E-EU_IAge_Scyth	0.06618	0.02089	0.01815	0.05609	0.07695	0.02917	0.07140	0.00999	0.01566	-0.00518	*	0.00921+-0.0010	0.11920+-0.0031	0.06316+-0.0026	0.01287+-0.0011	0.01723+-0.0012	0.00168+-0.0004	0.00782+-0.0009	0.04821+-0.0023	0.01990+-0.0014	0.00079+-0.0003	0.02891+-0.0017	0.00495+-0.0007	0.01079+-0.0011	0.09841+-0.0032	0.00515+-0.0008	0.00248+-0.0005	0.00079+-0.0003	Juras et al. 2017 (19); Krzewińska et al. 2018 (4)
Europe, north	Estonia, Lithuania	Baltic Neolithic	5500-2300 BCE	Narva Culture/ Combed Ware Culture, Corded Ware/Battle Axe culture	BALT_Neo	32	BALT_Neo	0.16302	0.07004	0.07033	0.16105	0.19559	0.06681	0.11166	0.02960	0.05027	0.04074	0.03540	*	0.00000+-0.0000	0.00000+-0.0000	0.00000+-0.0000	0.00010+-0.0001	0.00000+-0.0000	0.00000+-0.0000	0.00000+-0.0000	0.00030+-0.0002	0.00000+-0.0000	0.00000+-0.0000	0.00000+-0.0000	0.00000+-0.0000	0.00366+-0.0006	0.00000+-0.0000	0.00000+-0.0000	0.00000+-0.0000	Mittnik et al. 2018 (32)
Europe, north	Latvia, Lithuania	Balthic Bronze Age	2100/2000-230 BCE	Bronze Age	BALT_BRAge	17	BALT_BRAge	0.13698	0.03564	0.05575	0.14120	0.15823	0.03071	0.11837	0.00828	0.05712	-0.00631	0.02059	0.10318	*	0.06752+-0.0025	0.01544+-0.0011	0.06316+-0.0025	0.04673+-0.0020	0.00059+-0.0002	0.03881+-0.0018	0.01416+-0.0011	0.23364+-0.0039	0.04356+-0.0020	0.02049+-0.0014	0.55678+-0.0049	0.07663+-0.0027	0.16800+-0.0038	0.00089+-0.0003	0.00109+-0.0003	Mittnik et al. 2018 (17)
Europe	Germany, Estonia, Poland, Czech Republic	Corded Ware Culture	2900-2000 BCE	Corded Ware Culture	C-EU_LNeo_CWC	34	C-EU_LNeo_CWC	0.11021	0.02310	0.02415	0.10181	0.11303	0.00582	0.04081	0.02721	0.02033	-0.00722	0.01801	0.06780	0.02597	*	0.00337+-0.0006	0.46362+-0.0050	0.11237+-0.0032	0.00000+-0.0000	0.02426+-0.0018	0.10009+-0.0027	0.00782+-0.0009	0.04188+-0.0019	0.05306+-0.0023	0.25879+-0.0045	0.04693+-0.0022	0.03138+-0.0017	0.00030+-0.0002	0.00000+-0.0000	Haak, Lazaridis et al. 2015 (12); Olalde et al. 2018 (3); Mathieson et al. 2015 (9); Allentoft et al. 2015 (8); Brotherton et al. 2013 (2)
Europe, central	Hungary, Poland	Central Europe Bronze Age	2900-1800 BCE	Bronze Age, Bell Beaker	C-EU_BRAge	43	C-EU_BRAge	0.10881	0.04623	0.06919	0.10474	0.12155	0.04422	0.05818	0.04878	0.05889	0.03495	0.04109	0.07830	0.05841	0.04301	*	0.00347+-0.0005	0.00010+-0.0001	0.00010+-0.0001	0.00000+-0.0000	0.00050+-0.0002	0.00000+-0.0000	0.42293+-0.0048	0.00010+-0.0001	0.00059+-0.0002	0.00861+-0.0009	0.00069+-0.0003	0.27136+-0.0047	0.08356+-0.0027	Olalde et al. 2018 (28); Allentoft et al. 2015 (13); Gamba et al. 2014 (2)
Europe, central	Poland	Kowalewko, Wielbark culture	~ 10-375 AD	Iron Age, Wielbark culture	POL_IAge	30	POL_IAge	0.11551	0.01900	0.03071	0.11353	0.13096	-0.00337	0.04036	0.02914	0.03741	0.00454	0.02542	0.06781	0.02547	-0.00109	0.04686	*	0.08583+-0.0026	0.00000+-0.0000	0.02317+-0.0015	0.23285+-0.0050	0.03356+-0.0016	0.03663+-0.0018	0.20315+-0.0041	0.23800+-0.0041	0.09643+-0.0033	0.06930+-0.0026	0.00059+-0.0002	0.00010+-0.0001	Stolarek et al. 2018 (30)
Europe, central	Hungary	Hungary Neolithic	5800-2400 BCE	Neolith, Linear Pottery Culture, Lengyel, Sopot, Tisza, Vinica, Starčevo, Calcolithic	HUN_Neo	86	HUN_Neo	0.13408	0.04384	0.07676	0.13834	0.15212	0.01126	0.02563	0.05007	0.05592	0.01813	0.05162	0.10205	0.03104	0.01037	0.05355	0.01272	*	0.00000+-0.0000	0.00000+-0.0000	0.01040+-0.0009	0.00861+-0.0008	0.00000+-0.0000	0.00396+-0.0007	0.03307+-0.0018	0.00485+-0.0007	0.02198+-0.0015	0.00000+-0.0000	0.00000+-0.0000	Lipson, Szécsényi-Nagy et al. 2017 (73); Olalde et al. 2018 (3); Haak, Lazaridis et al. 2015 (2); Gamba et al. 2014 (8)
Europe, central	Hungary	Avar eilte group	6th – 7th c. AD	medieval	HUN_Avar_elite	22	HUN_Avar_elite	0.04201	0.05050	0.03986	-0.00258	0.00503	0.09800	0.12614	0.11119	0.08092	0.08891	0.05261	0.16123	0.10831	0.09188	0.09219	0.10394	0.11992	*	0.00099+-0.0003	0.00000+-0.0000	0.00000+-0.0000	0.00010+-0.0001	0.00000+-0.0000	0.00010+-0.0001	0.00030+-0.0002	0.00040+-0.0002	0.00020+-0.0001	0.00040+-0.0002	Csáky et al. 2020 (22)
Europe, central	Hungary	medieval populations of Conquest period from Hungary	10th – 12th c. AD	medieval	HUN_Medieval_Hun	102	HUN_Medieval_Hun	0.05196	0.00224	0.01961	0.06161	0.06968	0.01626	0.04792	0.03501	0.01805	0.00646	0.01468	0.07388	0.02210	0.01413	0.04909	0.01578	0.03117	0.04483	*	0.00010+-0.0001	0.00040+-0.0002	0.00000+-0.0000	0.00000+-0.0000	0.01198+-0.0010	0.02554+-0.0018	0.14236+-0.0037	0.00000+-0.0000	0.00000+-0.0000	Neparáczki et al. 2017 (24); Neparáczki et al. 2018 (78)
Europe, central	Czech Republic	Czech Early Bronze Age	2500-1700 BCE	Early Bronze Age, Bell Beaker	CZE_EBRAge	59	CZE_EBRAge	0.11898	0.03457	0.04549	0.12340	0.15008	0.00170	0.02981	0.03210	0.03557	0.00413	0.02435	0.04284	0.04095	0.01050	0.04249	0.00482	0.01987	0.12076	0.02741	*	0.00010+-0.0001	0.00248+-0.0005	0.22622+-0.0041	0.00376+-0.0005	0.10771+-0.0034	0.00139+-0.0003	0.00000+-0.0000	0.00000+-0.0000	Olalde et al. 2018 (50); Allentoft et al. 2015 (9)
Europe, west	Germany	Germany Neolithic	5500-2800 BCE	Linear Pottery Culture, Middle Neolitic Cultures	GER_Neo	62	GER_Neo	0.12509	0.05887	0.06885	0.15172	0.16180	0.02971	0.08507	0.07366	0.08124	0.02858	0.06274	0.14990	0.00945	0.03272	0.08303	0.02293	0.02272	0.12979	0.02702	0.04704	*	0.00020+-0.0001	0.00099+-0.0003	0.54410+-0.0049	0.01544+-0.0013	0.33462+-0.0052	0.00000+-0.0000	0.00000+-0.0000	Lipson, Szécsényi-Nagy et al. 2017 (23); Haak, Lazaridis et al. 2015 (16); Mathieson et al. 2015 (3); Brotherton et al. 2013 (19); Lazaridis et al. 2014 (1); Gamba et al. 2014 (1)
Europe, west	Germany	Bell Beaker	2500-2000 BCE	Bell Beaker culture	GER_LNeo_BBC	95	GER_LNeo_BBC	0.09683	0.03462	0.04672	0.09576	0.11059	0.02727	0.05414	0.03820	0.04920	0.01687	0.02678	0.07509	0.02956	0.01731	-0.00063	0.02027	0.03498	0.08374	0.02956	0.02556	0.04169	*	0.00069+-0.0003	0.00772+-0.0008	0.04227+-0.0020	0.00782+-0.0009	0.03317+-0.0018	0.00099+-0.0003	Knipper et al. 2017 (19); Haak, Lazaridis et al. 2015 (5), Brotherton et al. 2013 (10); Olalde et al. 2018 (47); Mathieson et al. 2015 (4); Allentoft et al. (10)
Europe, west	Germany	Germany Early Bronze Age	2200-1500 BCE	Early Bronze Age, Unetice	GER_EBRAge	69	GER_EBRAge	0.12774	0.05678	0.05181	0.13394	0.15855	0.00960	0.04790	0.04641	0.06254	0.01405	0.03893	0.08065	0.03784	0.01495	0.05426	0.00603	0.02403	0.12998	0.03363	0.00336	0.03209	0.02780	*	0.01238+-0.0012	0.08554+-0.0026	0.00376+-0.0005	0.00000+-0.0000	0.00000+-0.0000	Knipper et al. 2017 (59); Haak, Lazaridis et al. 2015 (5), Brotherton et al. 2013 (5);
Europe, west	Germany	Early medieval burials from Bavaria	5th – 7th c. AD	medieval	GER_Medieval_Bav	36	GER_Medieval_Bav	0.10667	0.03113	0.03498	0.11003	0.12123	0.01894	0.07749	0.02947	0.04547	0.00702	0.03460	0.10724	-0.00621	0.00468	0.06272	0.00551	0.01914	0.09331	0.01775	0.03207	-0.00336	0.02827	0.02466	*	0.04653+-0.0023	0.34343+-0.0046	0.00000+-0.0000	0.00000+-0.0000	Veeramah e al. 2018
Europe, south	Italy	Iron Age Botromagno, Southern Italy	7th–4th c. BCE	Iron Age	ITA_IAge	15	ITA_IAge	0.10815	0.02469	0.02067	0.11991	0.14230	0.02162	0.10097	0.04208	0.02054	0.00127	0.01869	0.06322	0.03713	0.02902	0.06844	0.01926	0.06371	0.11083	0.02747	0.01824	0.05185	0.03451	0.02123	0.03007	*	0.01129+-0.0010	0.00485+-0.0007	0.00129+-0.0004	Emery et al .2018 (15)
Europe, south	Italy	Roman period Vagnari, Southern Italy	1st–4th c. CE	Roman Period	ITA_RomanPer	30	ITA_RomanPer	0.07010	0.02248	0.03199	0.08283	0.08057	0.02249	0.05773	0.05265	0.04422	0.01858	0.03538	0.12985	0.01476	0.02217	0.06041	0.01575	0.02587	0.06534	0.00699	0.04122	0.00191	0.03276	0.03365	0.00202	0.04094	*	0.00000+-0.0000	0.00000+-0.0000	Emery et al .2018 (30)
Europe, west	England, Scotland, Wales	Great Britain Bronze Age	2500-1000 BCE	Bronze Age	BRIT_BRAge	56	IB_EBRAge	0.12703	0.07771	0.09752	0.11804	0.13349	0.07071	0.06837	0.09666	0.08733	0.06934	0.06707	0.10310	0.10014	0.06123	0.00330	0.06666	0.07962	0.10941	0.07657	0.06562	0.10964	0.01441	0.07171	0.09174	0.08176	0.08765	*	0.02891+-0.0016	Olelade et al. 2018 (56)
Europe, south	Spain, Portugal	Iberian Early Bronze Age	3100-1700 BCE	Bell Beaker culture, Calcolithic	IB_EBRAge	76	BRIT_BRAge	0.14941	0.10428	0.13255	0.14499	0.15526	0.12769	0.14121	0.11397	0.12163	0.10916	0.10178	0.14671	0.12700	0.11977	0.01768	0.12434	0.14555	0.12826	0.11807	0.13527	0.16226	0.04640	0.14815	0.13574	0.13234	0.12584	0.02375	*	Lipson, Szécsényi-Nagy et al. 2017 (15); Olalde et al. 2018 (47); Mathieson et al. 2015 (14)
						1132
Linearized Slatkin Fst values
Region	Country	Population	Abbrevation	Centuries	Culture/Period	N
								RUS_UYELGI	RUS_Cis-URAL	C-ASIA_IAge	C-ASIA_LIAge	C-ASIA_Medieval	CAU_BRAge-IAge	TUR_Neo	RUS_CA_Yam	RUS_BRAge	RUS_BRAge_Srub	E-EU_IAge_Scyth	BALT_Neo	BALT_BRAge	C-EU_LNeo_CWC	C-EU_BRAge	POL_IAge	HUN_Neo	HUN_Avar_elite	HUN_Medieval_Hun	CZE_EBRAge	GER_Neo	GER_LNeo_BBC	GER_EBRAge	GER_Medieval_Bav	ITA_IAge	ITA_RomanPer	IB_EBRAge	BRIT_BRAge
Asia, north	Russia	Uyelgi	9th – 10th AD	medieval	RUS_Uyelgi	22	RUS_UYELGI	0.00000	0.08996	0.04021	0.03315	0.04982	0.11870	0.12421	0.14767	0.08840	0.11215	0.07087	0.19477	0.15872	0.12387	0.12209	0.13059	0.15484	0.04386	0.05481	0.13505	0.14298	0.10721	0.14644	0.11940	0.12127	0.07539	0.14551	0.17566	This study
Asia, north	Russia	Bayanovo, Suhoy Log, Bartym, Brody	3th – 10th AD	medieval	RUS_Cis-Ural	14	RUS_Cis-URAL	0.08996	0.00000	0.01717	0.06941	0.07962	0.01295	0.07546	0.02882	0.00599	0.00814	0.02134	0.07532	0.03695	0.02365	0.04847	0.01937	0.04585	0.05319	0.00224	0.03581	0.06256	0.03586	0.06020	0.03212	0.02532	0.02300	0.08426	0.11642	This study
Asia, central	Central Steppe, Thian shan, Caspian steppe	Central Saka, Tian Shan Saka, Sarmatian, Iron Age nomads,	8th BCE- 1st c. BCE	Iron Age	C-ASIA_IAge	30	C-ASIA_IAge	0.04021	0.01717	0.00000	0.01810	0.04293	0.03747	0.08572	0.02990	0.00780	0.02766	0.01848	0.07565	0.05905	0.02475	0.07433	0.03168	0.08314	0.04152	0.02000	0.04766	0.07394	0.04901	0.05464	0.03625	0.02110	0.03305	0.10805	0.15281	De Barros Damgaard et al. 2018b (30)
Asia, central	Central Steppe, Thian shan	Hun-period Nomads, Hun-Sarmatians and Huns from Tian Shan	4th BCE – 5th c. AD	Late Iron Age	C-ASIA_LIAge	25	C-ASIA_LIAge	0.03315	0.06941	0.01810	0.00000	0	0.12361	0.14386	0.14400	0.09142	0.11853	0.05942	0.19197	0.16441	0.11335	0.11699	0.12808	0.16055	0	0.06565	0.14077	0.17885	0.10590	0.15466	0.12363	0.13624	0.09031	0.13383	0.16958	De Barros Damgaard et al. 2018b (25)
Asia, central	Central Steppe, Thian shan, Caspian steppe	Turks from Central Steppe and Tian Shan, Karluk, Kipchak, Kimak, Karakhanid Golden Horde and medieval nomads	5th AD-13th c. AD	Medieval period	C-ASIA_Medieval	23	C-ASIA_Medieval	0.04982	0.07962	0.04293	0	0.00000	0.14334	0.15995	0.17919	0.10491	0.13922	0.08337	0.24315	0.18797	0.12743	0.13837	0.15069	0.17942	0.00505	0.07490	0.17658	0.19303	0.12434	0.18843	0.13796	0.16591	0.08763	0.15406	0.18380	De Barros Damgaard et al. 2018b (23)
Near East	Armenia	Caucasian Bronze Age-Iron age	3500-500 BCE	Bronze Age, Iron Age	CAU_BRAge-IAge	44	CAU_BRAge-IAge	0.11870	0.01295	0.03747	0.12361	0.14334	0.00000	0.02841	0.02776	0.02599	0.00484	0.03004	0.07160	0.03168	0.00586	0.04626	0	0.01138	0.10864	0.01653	0.00170	0.03062	0.02803	0.00969	0.01930	0.02209	0.02300	0.07609	0.14638	Margaryan et al. 2017 (36); Allentoft et al. 2015 (8)
Near East	Turkey	Anatolia_Neolithic	6500-6200 BCE	Neolithic	TUR_Neo	26	TUR_Neo	0.12421	0.07546	0.08572	0.14386	0.15995	0.02841	0.00000	0.10937	0.06872	0.06644	0.07689	0.12569	0.13427	0.04254	0.06178	0.04206	0.02631	0.14435	0.05033	0.03073	0.09298	0.05723	0.05031	0.08400	0.11231	0.06126	0.07338	0.16443	Mathieson et al. 2015 (26)
Europe, east	Russia	Yamnaya-Samara, Kalmykia	3300-2100 BCE	Yamnaja	RUS_CA_Yam	15	RUS_CA_Yam	0.14767	0.02882	0.02990	0.14400	0.17919	0.02776	0.10937	0.00000	0.02993	0	0.01009	0.03050	0.00835	0.02797	0.05128	0.03002	0.05271	0.12510	0.03628	0.03316	0.07951	0.03971	0.04867	0.03036	0.04393	0.05557	0.10700	0.12864	Haak, Lazaridis et al. 2015 (9); Allentoft et al. 2015 (6)
Europe, east	Russia	Russia Bronze Age	3000-1300 BCE	Bonze Age	RUS_BRAge	23	RUS_BRAge	0.08840	0.00599	0.00780	0.09142	0.10491	0.02599	0.06872	0.02993	0.00000	0.00516	0.01591	0.05294	0.06057	0.02075	0.06257	0.03886	0.05923	0.08805	0.01838	0.03688	0.08842	0.05175	0.06671	0.04764	0.02097	0.04627	0.09569	0.13847	Mathieson et al. 2015 (8); Allentoft et al. 2015 (15)
Europe, east	Russia	Srubnaya, Russia - Samara	2016-1200 BCE	Srubnaya	RUS_BRAge_Srub	23	RUS_BRAge_Srub	0.11215	0.00814	0.02766	0.11853	0.13922	0.00484	0.06644	0	0.00516	0.00000	0	0.04247	0	0	0.03621	0.00456	0.01846	0.09758	0.00650	0.00415	0.02942	0.01716	0.01425	0.00707	0.00127	0.01894	0.07451	0.12254	Mathieson et a. 2015 (14); Krzewińska et al. 2018 (9)
Europe, east	Ukraine, Moldova	East Europe Scythians	7th – 2nd c. AD	Scythian	E-EU_IAge_Scyth	23	E-EU_IAge_Scyth	0.07087	0.02134	0.01848	0.05942	0.08337	0.03004	0.07689	0.01009	0.01591	0	0.00000	0.03670	0.02102	0.01834	0.04285	0.02608	0.05443	0.05554	0.01489	0.02496	0.06694	0.02752	0.04051	0.03584	0.01905	0.03668	0.07189	0.11331	Juras et al. 2017 (19); Krzewińska et al. 2018 (4)
Europe, north	Estonia, Lithuania	Baltic Neolithic	5500-2300 BCE	Narva Culture/ Combed Ware Culture, Corded Ware/Battle Axe culture	BALT_Neo	32	BALT_Neo	0.19477	0.07532	0.07565	0.19197	0.24315	0.07160	0.12569	0.03050	0.05294	0.04247	0.03670	0.00000	0.11505	0.07273	0.08495	0.07274	0.11365	0.19222	0.07978	0.04476	0.17634	0.08119	0.08773	0.12012	0.06748	0.14923	0.11495	0.17193	Mittnik et al. 2018 (32)
Europe, north	Latvia, Lithuania	Balthic Bronze Age	2100/2000-230 BCE	Bronze Age	BALT_BRAge	17	BALT_BRAge	0.15872	0.03695	0.05905	0.16441	0.18797	0.03168	0.13427	0.00835	0.06057	0	0.02102	0.11505	0.00000	0.02667	0.06204	0.02613	0.03204	0.12147	0.02260	0.04270	0.00954	0.03046	0.03933	0	0.03856	0.01499	0.11128	0.14548	Mittnik et al. 2018 (17)
Europe	Germany, Estonia, Poland, Czech Republic	Corded Ware Culture	2900-2000 BCE	Corded Ware Culture	C-EU_LNeo_CWC	34	C-EU_LNeo_CWC	0.12387	0.02365	0.02475	0.11335	0.12743	0.00586	0.04254	0.02797	0.02075	0	0.01834	0.07273	0.02667	0.00000	0.04494	0	0.01048	0.10117	0.01433	0.01061	0.03382	0.01761	0.01518	0.00470	0.02989	0.02267	0.06523	0.13607	Haak, Lazaridis et al. 2015 (12); Olalde et al. 2018 (3); Mathieson et al. 2015 (9); Allentoft et al. 2015 (8); Brotherton et al. 2013 (2)
Europe, central	Hungary, Poland	Central Europe Bronze Age	2900-1800 BCE	Bronze Age, Bell Beaker	C-EU_BRAge	43	C-EU_BRAge	0.12209	0.04847	0.07433	0.11699	0.13837	0.04626	0.06178	0.05128	0.06257	0.03621	0.04285	0.08495	0.06204	0.04494	0.00000	0.04917	0.05658	0.10156	0.05162	0.04437	0.09055	0	0.05737	0.06692	0.07347	0.06430	0.00331	0.01800	Olalde et al. 2018 (28); Allentoft et al. 2015 (13); Gamba et al. 2014 (2)
Europe, central	Poland	Kowalewko, Wielbark culture	~ 10-375 AD	Iron Age, Wielbark culture	POL_IAge	30	POL_IAge	0.13059	0.01937	0.03168	0.12808	0.15069	0	0.04206	0.03002	0.03886	0.00456	0.02608	0.07274	0.02613	0	0.04917	0.00000	0.01288	0.11599	0.01604	0.00484	0.02347	0.02069	0.00607	0.00554	0.01964	0.01600	0.07142	0.14199	Stolarek et al. 2018 (30)
Europe, central	Hungary	Hungary Neolithic	5800-2400 BCE	Neolith, Linear Pottery Culture, Lengyel, Sopot, Tisza, Vinica, Starčevo, Calcolithic	HUN_Neo	86	HUN_Neo	0.15484	0.04585	0.08314	0.16055	0.17942	0.01138	0.02631	0.05271	0.05923	0.01846	0.05443	0.11365	0.03204	0.01048	0.05658	0.01288	0.00000	0.13626	0.03218	0.02027	0.02325	0.03625	0.02463	0.01951	0.06805	0.02655	0.08650	0.17035	Lipson, Szécsényi-Nagy et al. 2017 (73); Olalde et al. 2018 (3); Haak, Lazaridis et al. 2015 (2); Gamba et al. 2014 (8)
Europe, central	Hungary	Avar eilte group	6th – 7th c. AD	medieval	HUN_Avar_elite	22	HUN_Avar_elite	0.04386	0.05319	0.04152	0	0.00505	0.10864	0.14435	0.12510	0.08805	0.09758	0.05554	0.19222	0.12147	0.10117	0.10156	0.11599	0.13626	0.00000	0.04693	0.13735	0.14915	0.09139	0.14940	0.10291	0.12464	0.06990	0.12285	0.14713	Csáky et al. 2019 (22)
Europe, central	Hungary	medieval populations of Conquest period from Hungary	10th – 12th c. AD	medieval	HUN_Medieval_Hun	102	HUN_Medieval_Hun	0.05481	0.00224	0.02000	0.06565	0.07490	0.01653	0.05033	0.03628	0.01838	0.00650	0.01489	0.07978	0.02260	0.01433	0.05162	0.01604	0.03218	0.04693	0.00000	0.02818	0.02777	0.03046	0.03480	0.01807	0.02825	0.00704	0.08292	0.13388	Neparáczki et al. 2017 (24); Neparáczki et al. 2018 (78)
Europe, central	Czech Republic	Czech Early Bronze Age	2500-1700 BCE	Early Bronze Age, Bell Beaker	CZE_EBRAge	59	CZE_EBRAge	0.13505	0.03581	0.04766	0.14077	0.17658	0.00170	0.03073	0.03316	0.03688	0.00415	0.02496	0.04476	0.04270	0.01061	0.04437	0.00484	0.02027	0.13735	0.02818	0.00000	0.04936	0.02623	0.00337	0.03314	0.01858	0.04300	0.07023	0.15644	Olalde et al. 2018 (50); Allentoft et al. 2015 (9)
Europe, west	Germany	Germany Neolithic	5500-2800 BCE	Linear Pottery Culture, Middle Neolitic Cultures	GER_Neo	62	GER_Neo	0.14298	0.06256	0.07394	0.17885	0.19303	0.03062	0.09298	0.07951	0.08842	0.02942	0.06694	0.17634	0.00954	0.03382	0.09055	0.02347	0.02325	0.14915	0.02777	0.04936	0.00000	0.04351	0.03315	0	0.05469	0.00192	0.12314	0.19369	Lipson, Szécsényi-Nagy et al. 2017 (23); Haak, Lazaridis et al. 2015 (16); Mathieson et al. 2015 (3); Brotherton et al. 2013 (19); Lazaridis et al. 2014 (1); Gamba et al. 2014 (1)
Europe, west	Germany	Bell Beaker	2500-2000 BCE	Bell Beaker culture	GER_LNeo_BBC	95	GER_LNeo_BBC	0.10721	0.03586	0.04901	0.10590	0.12434	0.02803	0.05723	0.03971	0.05175	0.01716	0.02752	0.08119	0.03046	0.01761	0	0.02069	0.03625	0.09139	0.03046	0.02623	0.04351	0.00000	0.02859	0.02910	0.03575	0.03387	0.01462	0.04866	Knipper et al. 2017 (19); Haak, Lazaridis et al. 2015 (5), Brotherton et al. 2013 (10); Olalde et al. 2018 (47); Mathieson et al. 2015 (4); Allentoft et al. (10)
Europe, west	Germany	Germany Early Bronze Age	2200-1500 BCE	Early Bronze Age, Unetice	GER_EBRAge	69	GER_EBRAge	0.14644	0.06020	0.05464	0.15466	0.18843	0.00969	0.05031	0.04867	0.06671	0.01425	0.04051	0.08773	0.03933	0.01518	0.05737	0.00607	0.02463	0.14940	0.03480	0.00337	0.03315	0.02859	0.00000	0.02528	0.02169	0.03482	0.07724	0.17392	Knipper et al. 2017 (59); Haak, Lazaridis et al. 2015 (5), Brotherton et al. 2013 (5);
Europe, west	Germany	Early medieval burials from Bavaria	5th – 7th c. AD	medieval	GER_Medieval_Bav	36	GER_Medieval_Bav	0.11940	0.03212	0.03625	0.12363	0.13796	0.01930	0.08400	0.03036	0.04764	0.00707	0.03584	0.12012	0	0.00470	0.06692	0.00554	0.01951	0.10291	0.01807	0.03314	0	0.02910	0.02528	0.00000	0.03100	0.00203	0.10101	0.15706	Veeramah e al. 2018
Europe, south	Italy	Iron Age Botromagno, Southern Italy	7th–4th c. BCE	Iron Age	ITA_IAge	15	ITA_IAge	0.12127	0.02532	0.02110	0.13624	0.16591	0.02209	0.11231	0.04393	0.02097	0.00127	0.01905	0.06748	0.03856	0.02989	0.07347	0.01964	0.06805	0.12464	0.02825	0.01858	0.05469	0.03575	0.02169	0.03100	0.00000	0.04269	0.08904	0.15253	Emery et al .2018 (15)
Europe, south	Italy	Roman period Vagnari, Southern Italy	1st–4th c. CE	Roman Period	ITA_RomanPer	30	ITA_RomanPer	0.07539	0.02300	0.03305	0.09031	0.08763	0.02300	0.06126	0.05557	0.04627	0.01894	0.03668	0.14923	0.01499	0.02267	0.06430	0.01600	0.02655	0.06990	0.00704	0.04300	0.00192	0.03387	0.03482	0.00203	0.04269	0.00000	0.09607	0.14395	Emery et al .2018 (30)
Europe, west	England, Scotland, Wales	Great Britain Bronze Age	2500-1000 BCE	Bronze Age	BRIT_BRAge	56	IB_EBRAge	0.14551	0.08426	0.10805	0.13383	0.15406	0.07609	0.07338	0.10700	0.09569	0.07451	0.07189	0.11495	0.11128	0.06523	0.00331	0.07142	0.08650	0.12285	0.08292	0.07023	0.12314	0.01462	0.07724	0.10101	0.08904	0.09607	0.00000	0.02433	Olelade et al. 2018 (56)
Europe, south	Spain, Portugal	Iberian Early Bronze Age	3100-1700 BCE	Bell Beaker culture, Calcolithic	IB_EBRAge	76	BRIT_BRAge	0.17566	0.11642	0.15281	0.16958	0.18380	0.14638	0.16443	0.12864	0.13847	0.12254	0.11331	0.17193	0.14548	0.13607	0.01800	0.14199	0.17035	0.14713	0.13388	0.15644	0.19369	0.04866	0.17392	0.15706	0.15253	0.14395	0.02433	0.00000	Lipson, Szécsényi-Nagy et al. 2017 (15); Olalde et al. 2018 (47); Mathieson et al. 2015 (14)

## Sheet: S6_MDS_modern
S6_Significant p values (<0.05) and Fst values were highlighted with green. Fst values are presented in the lower diagonal of the table, p values are listed in the upper diagonal.
Pairwise Fst values (Tamura & Nei model, gamma value 0.62)
Region	Country	Population	Abbreviation	N
							RUS_Uyelgi	RUS_Cis-Ural	JAP	NE-ASIA_KORY	E-ASIA_UDE	E-SIB_EVEN	E-SIB_EVENK	E-SIB_YAKUT	E-SIB_YUKAG	NW-CHIN_UYG	CHIN	T-BAJK_BUR	C-ASIA_HL_BALOCHI	C-ASIA_HL_BRAHUI	C-ASIA_HL_BURUSHO	C-ASIA_HL_HAZARA	C-ASIA_HL_PATHAN	S-ASIA_MAKRANI	S-ASIA_SINDHI	PAL	IRN	ARM	AZE	GEORG	TUR	TAT	BAS	CZE	CEU	DAN	ENG	FIN	FRA	FRI	GER	HUN	IRE	ITA	NOR	ORC	POL	RUS	SCO
Asia, north	Russia	Uyelgi	RUS_Uyelgi	22		RUS_Uyelgi	*	0.00693+-0.0008	0.00000+-0.0000	0.00020+-0.0001	0.00059+-0.0002	0.00000+-0.0000	0.00000+-0.0000	0.00000+-0.0000	0.00000+-0.0000	0.00000+-0.0000	0.00000+-0.0000	0.00000+-0.0000	0.00317+-0.0005	0.00168+-0.0004	0.02218+-0.0015	0.02475+-0.0015	0.00030+-0.0002	0.00040+-0.0002	0.00030+-0.0002	0.00584+-0.0008	0.00000+-0.0000	0.00000+-0.0000	0.00000+-0.0000	0.00000+-0.0000	0.00000+-0.0000	0.00010+-0.0001	0.00000+-0.0000	0.00020+-0.0001	0.00000+-0.0000	0.00000+-0.0000	0.00010+-0.0001	0.00000+-0.0000	0.00000+-0.0000	0.00040+-0.0002	0.00000+-0.0000	0.00000+-0.0000	0.00000+-0.0000	0.00000+-0.0000	0.00000+-0.0000	0.00000+-0.0000	0.00149+-0.0004	0.00000+-0.0000	0.00119+-0.0004
Asia, north	Russia	Bayanovo, Suhoy Log, Bartym, Brody	RUS_Cis-Ural	14		RUS_Cis-Ural	0.07558	*	0.00000+-0.0000	0.00000+-0.0000	0.00000+-0.0000	0.00000+-0.0000	0.00000+-0.0000	0.00000+-0.0000	0.00000+-0.0000	0.00099+-0.0003	0.00000+-0.0000	0.00000+-0.0000	0.02485+-0.0015	0.05336+-0.0021	0.10108+-0.0031	0.06623+-0.0023	0.22424+-0.0043	0.00297+-0.0006	0.00149+-0.0004	0.23849+-0.0042	0.07019+-0.0025	0.06079+-0.0022	0.08435+-0.0028	0.52193+-0.0048	0.07593+-0.0027	0.47391+-0.0056	0.00089+-0.0003	0.04792+-0.0021	0.06405+-0.0021	0.00950+-0.0010	0.00386+-0.0006	0.00812+-0.0008	0.07950+-0.0026	0.00802+-0.0010	0.03782+-0.0020	0.02138+-0.0012	0.01089+-0.0008	0.01742+-0.0014	0.04524+-0.0023	0.06029+-0.0023	0.08187+-0.0028	0.00317+-0.0006	0.00455+-0.0007
Eastern Asia	Japan	Japanese, Tokyo	JAP	118		JAP	0.10244	0.12088	*	0.00000+-0.0000	0.00000+-0.0000	0.00000+-0.0000	0.00000+-0.0000	0.00000+-0.0000	0.00000+-0.0000	0.00000+-0.0000	0.00020+-0.0001	0.00000+-0.0000	0.00000+-0.0000	0.00000+-0.0000	0.00040+-0.0002	0.00069+-0.0003	0.00000+-0.0000	0.00000+-0.0000	0.00000+-0.0000	0.00000+-0.0000	0.00000+-0.0000	0.00000+-0.0000	0.00000+-0.0000	0.00000+-0.0000	0.00000+-0.0000	0.00000+-0.0000	0.00000+-0.0000	0.00000+-0.0000	0.00000+-0.0000	0.00000+-0.0000	0.00000+-0.0000	0.00000+-0.0000	0.00000+-0.0000	0.00000+-0.0000	0.00000+-0.0000	0.00000+-0.0000	0.00000+-0.0000	0.00000+-0.0000	0.00000+-0.0000	0.00000+-0.0000	0.00000+-0.0000	0.00000+-0.0000	0.00000+-0.0000
Northeastern Asia	Russia (Kamchatka Peninsula)	Koryak	NE-ASIA_KORY	32		NE-ASIA_KORY	0.13895	0.22330	0.09626	*	0.00000+-0.0000	0.00030+-0.0002	0.00020+-0.0001	0.00010+-0.0001	0.00693+-0.0008	0.00000+-0.0000	0.00000+-0.0000	0.00000+-0.0000	0.00000+-0.0000	0.00000+-0.0000	0.00000+-0.0000	0.00020+-0.0001	0.00000+-0.0000	0.00000+-0.0000	0.00000+-0.0000	0.00000+-0.0000	0.00000+-0.0000	0.00000+-0.0000	0.00000+-0.0000	0.00000+-0.0000	0.00000+-0.0000	0.00000+-0.0000	0.00000+-0.0000	0.00000+-0.0000	0.00000+-0.0000	0.00000+-0.0000	0.00000+-0.0000	0.00000+-0.0000	0.00000+-0.0000	0.00000+-0.0000	0.00000+-0.0000	0.00000+-0.0000	0.00000+-0.0000	0.00000+-0.0000	0.00000+-0.0000	0.00000+-0.0000	0.00000+-0.0000	0.00000+-0.0000	0.00000+-0.0000
East Asia	Russia	Udegey	E-ASIA_UDE	32		E-ASIA_UDE	0.12419	0.19718	0.08432	0.09782	*	0.00000+-0.0000	0.00000+-0.0000	0.00000+-0.0000	0.00000+-0.0000	0.00000+-0.0000	0.00000+-0.0000	0.00000+-0.0000	0.00000+-0.0000	0.00000+-0.0000	0.00030+-0.0002	0.00020+-0.0001	0.00000+-0.0000	0.00000+-0.0000	0.00010+-0.0001	0.00000+-0.0000	0.00000+-0.0000	0.00000+-0.0000	0.00000+-0.0000	0.00000+-0.0000	0.00000+-0.0000	0.00000+-0.0000	0.00000+-0.0000	0.00000+-0.0000	0.00000+-0.0000	0.00000+-0.0000	0.00000+-0.0000	0.00000+-0.0000	0.00000+-0.0000	0.00000+-0.0000	0.00000+-0.0000	0.00000+-0.0000	0.00000+-0.0000	0.00000+-0.0000	0.00000+-0.0000	0.00000+-0.0000	0.00000+-0.0000	0.00000+-0.0000	0.00000+-0.0000
Northeastern Asia	Russia	Even	E-SIB_EVEN	122		E-SIB_EVEN	0.18697	0.28213	0.11909	0.06825	0.10880	*	0.00307+-0.0005	0.00000+-0.0000	0.38333+-0.0046	0.00000+-0.0000	0.00000+-0.0000	0.00000+-0.0000	0.00000+-0.0000	0.00000+-0.0000	0.00000+-0.0000	0.00000+-0.0000	0.00000+-0.0000	0.00000+-0.0000	0.00000+-0.0000	0.00000+-0.0000	0.00000+-0.0000	0.00000+-0.0000	0.00000+-0.0000	0.00000+-0.0000	0.00000+-0.0000	0.00000+-0.0000	0.00000+-0.0000	0.00000+-0.0000	0.00000+-0.0000	0.00000+-0.0000	0.00000+-0.0000	0.00000+-0.0000	0.00000+-0.0000	0.00000+-0.0000	0.00000+-0.0000	0.00000+-0.0000	0.00000+-0.0000	0.00000+-0.0000	0.00000+-0.0000	0.00000+-0.0000	0.00000+-0.0000	0.00000+-0.0000	0.00000+-0.0000
Central Siberia	northern Asia	Evenk	E-SIB_EVENK	132		E-SIB_EVENK	0.15448	0.25793	0.12233	0.06556	0.09127	0.01828	*	0.00218+-0.0005	0.19731+-0.0041	0.00000+-0.0000	0.00000+-0.0000	0.00000+-0.0000	0.00000+-0.0000	0.00000+-0.0000	0.00000+-0.0000	0.00000+-0.0000	0.00000+-0.0000	0.00000+-0.0000	0.00000+-0.0000	0.00000+-0.0000	0.00000+-0.0000	0.00000+-0.0000	0.00000+-0.0000	0.00000+-0.0000	0.00000+-0.0000	0.00000+-0.0000	0.00000+-0.0000	0.00000+-0.0000	0.00000+-0.0000	0.00000+-0.0000	0.00000+-0.0000	0.00000+-0.0000	0.00000+-0.0000	0.00000+-0.0000	0.00000+-0.0000	0.00000+-0.0000	0.00000+-0.0000	0.00000+-0.0000	0.00000+-0.0000	0.00000+-0.0000	0.00000+-0.0000	0.00000+-0.0000	0.00000+-0.0000
Central Siberia	Russia	Yakut	E-SIB_YAKUT	191		E-SIB_YAKUT	0.11030	0.18642	0.07148	0.05543	0.06800	0.03112	0.01676	*	0.02950+-0.0019	0.00000+-0.0000	0.00000+-0.0000	0.00000+-0.0000	0.00000+-0.0000	0.00000+-0.0000	0.00000+-0.0000	0.00000+-0.0000	0.00000+-0.0000	0.00000+-0.0000	0.00000+-0.0000	0.00000+-0.0000	0.00000+-0.0000	0.00000+-0.0000	0.00000+-0.0000	0.00000+-0.0000	0.00000+-0.0000	0.00000+-0.0000	0.00000+-0.0000	0.00000+-0.0000	0.00000+-0.0000	0.00000+-0.0000	0.00000+-0.0000	0.00000+-0.0000	0.00000+-0.0000	0.00000+-0.0000	0.00000+-0.0000	0.00000+-0.0000	0.00000+-0.0000	0.00000+-0.0000	0.00000+-0.0000	0.00000+-0.0000	0.00000+-0.0000	0.00000+-0.0000	0.00000+-0.0000
Northeastern Asia	Russia	Yukaghir	E-SIB_YUKAG	20		E-SIB_YUKAG	0.20335	0.31259	0.14435	0.07813	0.14670	0.00009	0.00852	0.03131	*	0.00000+-0.0000	0.00000+-0.0000	0.00059+-0.0002	0.00000+-0.0000	0.00000+-0.0000	0.00000+-0.0000	0.00000+-0.0000	0.00000+-0.0000	0.00000+-0.0000	0.00000+-0.0000	0.00000+-0.0000	0.00000+-0.0000	0.00000+-0.0000	0.00000+-0.0000	0.00000+-0.0000	0.00000+-0.0000	0.00000+-0.0000	0.00000+-0.0000	0.00000+-0.0000	0.00000+-0.0000	0.00000+-0.0000	0.00000+-0.0000	0.00000+-0.0000	0.00000+-0.0000	0.00000+-0.0000	0.00000+-0.0000	0.00000+-0.0000	0.00000+-0.0000	0.00000+-0.0000	0.00000+-0.0000	0.00000+-0.0000	0.00000+-0.0000	0.00000+-0.0000	0.00000+-0.0000
East Asia	Turpan Prefecture, Xingjiang Autonomous Region, China	Uyghur	NW-CHIN_UYG	730		NW-CHIN_UYG	0.05135	0.05786	0.02346	0.08707	0.07370	0.11895	0.10969	0.06816	0.14539	*	0.00000+-0.0000	0.00000+-0.0000	0.00208+-0.0005	0.00297+-0.0006	0.01297+-0.0011	0.07821+-0.0025	0.00218+-0.0004	0.00020+-0.0001	0.00020+-0.0001	0.00030+-0.0002	0.00000+-0.0000	0.00000+-0.0000	0.00000+-0.0000	0.00000+-0.0000	0.00000+-0.0000	0.00000+-0.0000	0.00000+-0.0000	0.00000+-0.0000	0.00000+-0.0000	0.00000+-0.0000	0.00000+-0.0000	0.00000+-0.0000	0.00000+-0.0000	0.00000+-0.0000	0.00000+-0.0000	0.00000+-0.0000	0.00000+-0.0000	0.00000+-0.0000	0.00000+-0.0000	0.00000+-0.0000	0.00000+-0.0000	0.00000+-0.0000	0.00000+-0.0000
Eastern Asia	China	Chinese: Southern Han Chinese from Hunan and Fujian Provinces; Beijing (89 individuals); Han Chinese from Beijing Normal University (55 individuals); Suzhou, Taxing, Nanchang, Jiangsu province, Shyian (14 individuals)	CHIN	183		CHIN	0.06856	0.07885	0.01540	0.08993	0.07351	0.13103	0.12309	0.07266	0.15307	0.01217	*	0.00000+-0.0000	0.00020+-0.0001	0.00010+-0.0001	0.00475+-0.0008	0.01188+-0.0010	0.00010+-0.0001	0.00010+-0.0001	0.00000+-0.0000	0.00010+-0.0001	0.00000+-0.0000	0.00000+-0.0000	0.00000+-0.0000	0.00000+-0.0000	0.00000+-0.0000	0.00000+-0.0000	0.00000+-0.0000	0.00000+-0.0000	0.00000+-0.0000	0.00000+-0.0000	0.00000+-0.0000	0.00000+-0.0000	0.00000+-0.0000	0.00000+-0.0000	0.00000+-0.0000	0.00000+-0.0000	0.00000+-0.0000	0.00000+-0.0000	0.00000+-0.0000	0.00000+-0.0000	0.00000+-0.0000	0.00000+-0.0000	0.00000+-0.0000
Northern Asia	Russia	Buryat	T-BAJK_BUR	92		T-BAJK_BUR	0.14846	0.20837	0.03868	0.08327	0.10484	0.05736	0.06682	0.03896	0.07696	0.05890	0.06925	*	0.00000+-0.0000	0.00000+-0.0000	0.00000+-0.0000	0.00000+-0.0000	0.00000+-0.0000	0.00000+-0.0000	0.00000+-0.0000	0.00000+-0.0000	0.00000+-0.0000	0.00000+-0.0000	0.00000+-0.0000	0.00000+-0.0000	0.00000+-0.0000	0.00000+-0.0000	0.00000+-0.0000	0.00000+-0.0000	0.00000+-0.0000	0.00000+-0.0000	0.00000+-0.0000	0.00000+-0.0000	0.00000+-0.0000	0.00000+-0.0000	0.00000+-0.0000	0.00000+-0.0000	0.00000+-0.0000	0.00000+-0.0000	0.00000+-0.0000	0.00000+-0.0000	0.00000+-0.0000	0.00000+-0.0000	0.00000+-0.0000
Central Asia	Central Asian Highlands (Afghanistan, Pakisthan)	Balochi	C-ASIA_HL_BALOCHI	24		C-ASIA_HL_BALOCHI	0.06001	0.03837	0.07837	0.16512	0.13740	0.22486	0.20657	0.14089	0.25344	0.03085	0.04632	0.15274	*	0.56351+-0.0052	0.12692+-0.0034	0.08672+-0.0026	0.15375+-0.0032	0.00693+-0.0008	0.00564+-0.0007	0.03406+-0.0019	0.00030+-0.0002	0.00000+-0.0000	0.00010+-0.0001	0.00020+-0.0001	0.00000+-0.0000	0.00119+-0.0003	0.00000+-0.0000	0.00010+-0.0001	0.00000+-0.0000	0.00000+-0.0000	0.00040+-0.0002	0.00000+-0.0000	0.00040+-0.0002	0.00030+-0.0002	0.00000+-0.0000	0.00010+-0.0001	0.00010+-0.0001	0.00020+-0.0001	0.00010+-0.0001	0.00218+-0.0005	0.00168+-0.0004	0.00000+-0.0000	0.00119+-0.0003
Central Asia	Central Asian Highlands (Afghanistan, Pakisthan)	Brahui	C-ASIA_HL_BRAHUI	25		C-ASIA_HL_BRAHUI	0.07161	0.03528	0.08199	0.17737	0.14989	0.22903	0.20980	0.14087	0.26460	0.03001	0.05053	0.15539	-0.00486	*	0.09049+-0.0029	0.07861+-0.0024	0.21354+-0.0038	0.01228+-0.0010	0.00485+-0.0007	0.04811+-0.0023	0.00119+-0.0004	0.00030+-0.0002	0.00069+-0.0003	0.00059+-0.0002	0.00020+-0.0001	0.00297+-0.0005	0.00010+-0.0001	0.00228+-0.0005	0.00307+-0.0005	0.00030+-0.0002	0.00000+-0.0000	0.00000+-0.0000	0.00119+-0.0003	0.00267+-0.0005	0.00010+-0.0001	0.00010+-0.0001	0.00030+-0.0002	0.00020+-0.0001	0.00040+-0.0002	0.00238+-0.0005	0.00178+-0.0004	0.00000+-0.0000	0.00020+-0.0001
Central Asia	Central Asian Highlands (Afghanistan, Pakisthan)	Burusho	C-ASIA_HL_BURUSHO	20		C-ASIA_HL_BURUSHO	0.04183	0.02207	0.06569	0.14580	0.11340	0.20765	0.18345	0.11346	0.22416	0.02529	0.03192	0.13968	0.01380	0.01956	*	0.11177+-0.0032	0.40640+-0.0041	0.01287+-0.0010	0.04435+-0.0020	0.31254+-0.0046	0.00158+-0.0004	0.00020+-0.0001	0.00238+-0.0004	0.00307+-0.0006	0.00327+-0.0005	0.03435+-0.0019	0.00000+-0.0000	0.00010+-0.0001	0.00069+-0.0003	0.00000+-0.0000	0.00218+-0.0005	0.00218+-0.0005	0.01168+-0.0010	0.00040+-0.0002	0.00307+-0.0006	0.00099+-0.0003	0.00772+-0.0009	0.01119+-0.0010	0.00168+-0.0004	0.01257+-0.0010	0.11890+-0.0030	0.00000+-0.0000	0.02039+-0.0015
Central Asia	Central Asian Highlands (Afghanistan, Pakisthan)	Hazara	C-ASIA_HL_HAZARA	22		C-ASIA_HL_HAZARA	0.04199	0.02818	0.05385	0.12644	0.10243	0.17795	0.16185	0.09907	0.20544	0.01026	0.02272	0.11179	0.01696	0.02018	0.01426	*	0.04524+-0.0022	0.00663+-0.0007	0.01040+-0.0010	0.12118+-0.0030	0.00050+-0.0002	0.00000+-0.0000	0.00050+-0.0002	0.00089+-0.0003	0.00010+-0.0001	0.01198+-0.0010	0.00000+-0.0000	0.00040+-0.0002	0.00000+-0.0000	0.00000+-0.0000	0.00020+-0.0001	0.00000+-0.0000	0.00050+-0.0002	0.00129+-0.0003	0.00000+-0.0000	0.00000+-0.0000	0.00010+-0.0001	0.00030+-0.0002	0.00000+-0.0000	0.00059+-0.0002	0.00158+-0.0004	0.00000+-0.0000	0.00040+-0.0002
Central Asia	Central Asian Highlands (Afghanistan, Pakisthan)	Pathan	C-ASIA_HL_PATHAN	19		C-ASIA_HL_PATHAN	0.07470	0.01184	0.09448	0.18991	0.16459	0.25137	0.22900	0.15859	0.27764	0.03888	0.05763	0.17396	0.01284	0.01032	0.00113	0.02491	*	0.00594+-0.0008	0.04138+-0.0021	0.22097+-0.0046	0.08762+-0.0030	0.02386+-0.0015	0.04544+-0.0019	0.01891+-0.0013	0.01198+-0.0010	0.14009+-0.0034	0.00000+-0.0000	0.00149+-0.0004	0.00871+-0.0010	0.00040+-0.0002	0.00109+-0.0004	0.01198+-0.0010	0.01049+-0.0010	0.00188+-0.0004	0.00515+-0.0008	0.00406+-0.0006	0.00356+-0.0006	0.00941+-0.0009	0.00505+-0.0007	0.05069+-0.0023	0.04485+-0.0020	0.00040+-0.0002	0.00396+-0.0006
South Asia	Pakisthan, India	Makrani	S-ASIA_MAKRANI	20		S-ASIA_MAKRANI	0.07842	0.07348	0.09271	0.16056	0.13673	0.22443	0.20681	0.14727	0.22527	0.06083	0.06777	0.15543	0.04430	0.04392	0.03782	0.04606	0.04987	*	0.11345+-0.0032	0.02267+-0.0015	0.00000+-0.0000	0.00000+-0.0000	0.00000+-0.0000	0.00000+-0.0000	0.00000+-0.0000	0.00000+-0.0000	0.00000+-0.0000	0.00000+-0.0000	0.00000+-0.0000	0.00000+-0.0000	0.00000+-0.0000	0.00000+-0.0000	0.00000+-0.0000	0.00020+-0.0001	0.00000+-0.0000	0.00010+-0.0001	0.00000+-0.0000	0.00010+-0.0001	0.00000+-0.0000	0.00000+-0.0000	0.00030+-0.0002	0.00000+-0.0000	0.00000+-0.0000
South Asia	Pakisthan, India	Sindhi	S-ASIA_SINDHI	20		S-ASIA_SINDHI	0.08127	0.07127	0.07416	0.12517	0.10848	0.18751	0.17799	0.12069	0.18676	0.05353	0.05717	0.12536	0.04401	0.05284	0.02699	0.04031	0.03201	0.02021	*	0.00208+-0.0004	0.00000+-0.0000	0.00000+-0.0000	0.00000+-0.0000	0.00000+-0.0000	0.00000+-0.0000	0.00000+-0.0000	0.00000+-0.0000	0.00000+-0.0000	0.00000+-0.0000	0.00000+-0.0000	0.00000+-0.0000	0.00000+-0.0000	0.00000+-0.0000	0.00000+-0.0000	0.00000+-0.0000	0.00000+-0.0000	0.00000+-0.0000	0.00000+-0.0000	0.00000+-0.0000	0.00000+-0.0000	0.00000+-0.0000	0.00000+-0.0000	0.00000+-0.0000
Middle East	Palestina	Palestinian	PAL	20		PAL	0.05550	0.00755	0.10397	0.19672	0.16221	0.26734	0.24026	0.16896	0.28734	0.04623	0.06093	0.19198	0.02449	0.02476	0.00438	0.01174	0.00826	0.03789	0.05519	*	0.44322+-0.0050	0.17820+-0.0038	0.56905+-0.0043	0.55727+-0.0050	0.53925+-0.0045	0.49946+-0.0041	0.00030+-0.0002	0.20424+-0.0039	0.10910+-0.0033	0.00663+-0.0008	0.04336+-0.0021	0.06029+-0.0027	0.39135+-0.0048	0.12712+-0.0034	0.11959+-0.0028	0.13286+-0.0034	0.02594+-0.0018	0.25344+-0.0046	0.15038+-0.0039	0.16889+-0.0038	0.19483+-0.0041	0.00604+-0.0007	0.05891+-0.0022
Middle East	Iran	Iranians	IRN	386		IRN	0.07680	0.01470	0.13159	0.20534	0.16923	0.26588	0.24531	0.19226	0.29117	0.06342	0.08741	0.20610	0.03002	0.02408	0.02844	0.03468	0.00956	0.08058	0.09544	-0.00028	*	0.03524+-0.0021	0.43827+-0.0056	0.11375+-0.0032	0.00941+-0.0010	0.02208+-0.0014	0.00020+-0.0001	0.10078+-0.0030	0.03069+-0.0017	0.00059+-0.0002	0.00000+-0.0000	0.00000+-0.0000	0.05465+-0.0023	0.15404+-0.0038	0.00000+-0.0000	0.06940+-0.0029	0.00000+-0.0000	0.02901+-0.0019	0.00030+-0.0002	0.05584+-0.0026	0.02099+-0.0013	0.00000+-0.0000	0.00010+-0.0001
South Caucasus	Armenia	Armenian	ARM	98		ARM	0.10058	0.01974	0.16469	0.25049	0.21199	0.31571	0.29020	0.22662	0.33797	0.08855	0.11388	0.25038	0.05214	0.04428	0.04748	0.06150	0.02062	0.10022	0.11609	0.00694	0.00324	*	0.52569+-0.0053	0.25799+-0.0046	0.14296+-0.0033	0.00574+-0.0008	0.00257+-0.0005	0.15929+-0.0036	0.19077+-0.0044	0.02970+-0.0018	0.00000+-0.0000	0.00000+-0.0000	0.10652+-0.0029	0.15266+-0.0036	0.00050+-0.0002	0.07405+-0.0027	0.00000+-0.0000	0.03049+-0.0017	0.02346+-0.0016	0.10662+-0.0031	0.01386+-0.0013	0.00010+-0.0001	0.00010+-0.0001
South Caucasus	Azerbaijan	Azeri	AZE	105		AZE	0.08048	0.01436	0.13764	0.22131	0.18516	0.28751	0.26446	0.20197	0.30782	0.06953	0.09142	0.22090	0.03953	0.03447	0.02991	0.04062	0.01510	0.08737	0.09916	-0.00220	-0.00001	-0.00058	*	0.50837+-0.0052	0.42342+-0.0047	0.07356+-0.0027	0.00040+-0.0002	0.15810+-0.0041	0.06039+-0.0023	0.00505+-0.0007	0.00000+-0.0000	0.00010+-0.0001	0.37561+-0.0056	0.21750+-0.0042	0.00406+-0.0006	0.15890+-0.0034	0.00000+-0.0000	0.08375+-0.0027	0.02782+-0.0017	0.15434+-0.0035	0.03247+-0.0019	0.00000+-0.0000	0.00149+-0.0004
South Caucasus	Georgia	Georgian	GEORG	33		GEORG	0.08438	-0.00306	0.14791	0.24345	0.20751	0.31325	0.28491	0.21367	0.33703	0.07780	0.09750	0.23887	0.04632	0.04761	0.03383	0.04230	0.02390	0.08728	0.09957	-0.00263	0.00477	0.00269	-0.00098	*	0.31858+-0.0041	0.34115+-0.0058	0.00020+-0.0001	0.07158+-0.0028	0.03307+-0.0017	0.00614+-0.0008	0.00218+-0.0005	0.00347+-0.0006	0.42065+-0.0054	0.03772+-0.0018	0.06841+-0.0026	0.07702+-0.0030	0.00277+-0.0005	0.04633+-0.0021	0.06524+-0.0025	0.07346+-0.0023	0.09049+-0.0029	0.00040+-0.0002	0.00267+-0.0005
Middle East	Turkey	Turkish	TUR	131		TUR	0.08105	0.01577	0.14310	0.22417	0.18840	0.29036	0.26545	0.20465	0.31130	0.07277	0.09565	0.22550	0.04582	0.03995	0.03169	0.04792	0.02296	0.09349	0.10959	-0.00207	0.00374	0.00235	0.00000	0.00127	*	0.03663+-0.0019	0.00149+-0.0004	0.35690+-0.0050	0.11642+-0.0033	0.00733+-0.0009	0.00010+-0.0001	0.00000+-0.0000	0.58499+-0.0048	0.19622+-0.0038	0.02237+-0.0014	0.17038+-0.0035	0.00000+-0.0000	0.17959+-0.0037	0.15177+-0.0037	0.05900+-0.0025	0.05821+-0.0023	0.00000+-0.0000	0.00307+-0.0005
Eastern Europe	Russia (Tatarstan)	Volga Tatars (Mishars)	TAT	73		TAT	0.06253	-0.00138	0.11260	0.19740	0.16399	0.26190	0.23820	0.17532	0.28140	0.04986	0.07289	0.19095	0.03094	0.02951	0.01781	0.02306	0.00899	0.07270	0.07918	-0.00120	0.00469	0.01142	0.00461	0.00135	0.00596	*	0.00020+-0.0001	0.13910+-0.0034	0.03089+-0.0017	0.00050+-0.0002	0.00030+-0.0002	0.00297+-0.0006	0.10692+-0.0033	0.12355+-0.0030	0.00832+-0.0008	0.15622+-0.0038	0.00000+-0.0000	0.04227+-0.0020	0.01346+-0.0011	0.06465+-0.0025	0.19265+-0.0039	0.00000+-0.0000	0.00178+-0.0004
South Europe	Spain	Basque	BAS	20		BAS	0.14899	0.10538	0.20578	0.34361	0.31094	0.37275	0.33919	0.26334	0.45270	0.12227	0.15095	0.30602	0.11656	0.10323	0.11807	0.12658	0.11292	0.13481	0.17648	0.06911	0.04023	0.03960	0.04194	0.06556	0.04129	0.05008	*	0.10643+-0.0031	0.03970+-0.0018	0.07237+-0.0024	0.00267+-0.0005	0.00059+-0.0002	0.00822+-0.0009	0.11534+-0.0031	0.00129+-0.0004	0.02010+-0.0012	0.00050+-0.0002	0.00644+-0.0008	0.01643+-0.0012	0.00099+-0.0004	0.00119+-0.0004	0.07079+-0.0025	0.00059+-0.0002
Central Europe	Czech Republic	Czech	CZE	23		CZE	0.09841	0.03384	0.16924	0.28849	0.25292	0.33927	0.30742	0.23336	0.38579	0.08963	0.11748	0.26560	0.07017	0.05908	0.06212	0.06444	0.05041	0.10181	0.12829	0.00823	0.00742	0.00673	0.00632	0.01430	0.00113	0.00799	0.01926	*	0.67568+-0.0047	0.25037+-0.0046	0.15919+-0.0033	0.12920+-0.0035	0.38056+-0.0054	0.98327+-0.0012	0.19236+-0.0041	0.73805+-0.0042	0.02039+-0.0014	0.51648+-0.0051	0.61826+-0.0050	0.07831+-0.0027	0.13464+-0.0034	0.56430+-0.0050	0.03732+-0.0016
Western Europe	France	Utah residents with Northern and Western European ancestry from the CEPH collection (France)	CEU	20		CEU	0.12628	0.03559	0.17988	0.30076	0.26792	0.35119	0.32015	0.24305	0.39893	0.10253	0.12825	0.27728	0.08138	0.06500	0.07102	0.08467	0.04703	0.11578	0.13473	0.01698	0.01508	0.00652	0.01334	0.02460	0.00943	0.01988	0.04303	-0.00990	*	0.35690+-0.0048	0.00505+-0.0007	0.00891+-0.0009	0.11880+-0.0031	0.27809+-0.0049	0.01901+-0.0013	0.08237+-0.0025	0.00188+-0.0004	0.03356+-0.0018	0.31878+-0.0045	0.18513+-0.0038	0.00624+-0.0007	0.27245+-0.0045	0.00050+-0.0002
North Europe	Denmark	Danish	DAN	29		DAN	0.13188	0.05394	0.19214	0.30715	0.27361	0.35719	0.32757	0.25397	0.39962	0.11206	0.13971	0.28641	0.08689	0.07278	0.08927	0.09919	0.06457	0.12493	0.14986	0.03920	0.02402	0.01540	0.02085	0.03191	0.02048	0.03139	0.02387	0.00603	0.00184	*	0.00129+-0.0003	0.00010+-0.0001	0.06049+-0.0023	0.29799+-0.0040	0.00297+-0.0005	0.04188+-0.0020	0.00050+-0.0002	0.01168+-0.0010	0.06831+-0.0025	0.02990+-0.0018	0.00069+-0.0003	0.10128+-0.0032	0.00059+-0.0002
Western Europe	England	English	ENG	112		ENG	0.08384	0.05304	0.16367	0.25640	0.21946	0.31500	0.29173	0.22779	0.34544	0.08923	0.11401	0.25196	0.06235	0.06585	0.04802	0.06579	0.05527	0.11095	0.13240	0.01917	0.02299	0.02974	0.02091	0.02751	0.01716	0.02077	0.04935	0.00823	0.04002	0.04061	*	0.00000+-0.0000	0.28225+-0.0047	0.38452+-0.0052	0.36293+-0.0041	0.23701+-0.0043	0.16345+-0.0032	0.57262+-0.0051	0.07346+-0.0024	0.01267+-0.0011	0.25463+-0.0041	0.00000+-0.0000	0.67300+-0.0051
North Europe	Finland	Finnish	FIN	326		FIN	0.09132	0.04180	0.15963	0.23951	0.20297	0.29939	0.27795	0.22073	0.33014	0.08334	0.11025	0.24103	0.06037	0.05933	0.04387	0.05651	0.02901	0.10715	0.11855	0.01475	0.01466	0.02111	0.01561	0.02189	0.01539	0.01101	0.04918	0.00871	0.02896	0.03862	0.01461	*	0.03109+-0.0019	0.19721+-0.0038	0.00020+-0.0001	0.22087+-0.0034	0.00000+-0.0000	0.13068+-0.0032	0.00109+-0.0003	0.01535+-0.0013	0.14068+-0.0035	0.00000+-0.0000	0.00535+-0.0008
Western Europe	France	French	FRA	36		FRA	0.08146	0.02315	0.15023	0.25062	0.21372	0.31261	0.28632	0.21449	0.34760	0.07795	0.10065	0.24288	0.04947	0.04621	0.03303	0.05524	0.03267	0.08996	0.10261	0.00097	0.00667	0.00644	0.00063	0.00013	-0.00189	0.00725	0.04646	0.00131	0.01617	0.01926	0.00232	0.01178	*	0.42283+-0.0045	0.94496+-0.0021	0.51579+-0.0040	0.15820+-0.0037	0.66776+-0.0046	0.82289+-0.0035	0.21552+-0.0044	0.19097+-0.0038	0.00960+-0.0009	0.15414+-0.0035
Western Europe	Netherland	Frisian	FRI	20		FRI	0.09539	0.05046	0.16431	0.28922	0.25391	0.33741	0.30598	0.23102	0.39460	0.08581	0.11230	0.26327	0.06469	0.06317	0.06212	0.06279	0.05376	0.09618	0.12414	0.01315	0.00585	0.00779	0.00465	0.01985	0.00572	0.00960	0.01762	-0.02153	0.00649	0.00479	0.00051	0.00656	0.00015	*	0.24730+-0.0043	0.90704+-0.0029	0.03653+-0.0018	0.68181+-0.0045	0.39689+-0.0050	0.18246+-0.0040	0.12227+-0.0032	0.70171+-0.0047	0.10385+-0.0033
Western Europe	Germany	German	GER	107		GER	0.07843	0.02623	0.15433	0.23977	0.20238	0.30332	0.28031	0.21744	0.32806	0.08227	0.10606	0.23974	0.05282	0.05039	0.03551	0.05712	0.03566	0.10096	0.11443	0.01008	0.01304	0.01632	0.00955	0.00948	0.00623	0.01085	0.04933	0.00638	0.02706	0.02939	0.00026	0.01123	-0.00746	0.00477	*	0.39947+-0.0049	0.16761+-0.0033	0.72716+-0.0042	0.38937+-0.0054	0.03930+-0.0020	0.34125+-0.0049	0.00000+-0.0000	0.21097+-0.0043
Central Europe	Hungary	Hungarian	HUN	41		HUN	0.09078	0.03292	0.16133	0.27032	0.23215	0.32813	0.29928	0.22652	0.36764	0.08530	0.10909	0.25828	0.06010	0.05671	0.04324	0.06121	0.03734	0.09715	0.11511	0.00972	0.00534	0.00709	0.00396	0.01000	0.00368	0.00496	0.02770	-0.00680	0.01625	0.01688	0.00286	0.00296	-0.00198	-0.01171	0.00014	*	0.02287+-0.0017	0.89852+-0.0027	0.20909+-0.0040	0.04118+-0.0019	0.55886+-0.0045	0.10247+-0.0027	0.06069+-0.0022
Western Europe	Ireland	Irish	IRE	77		IRE	0.08416	0.04714	0.15846	0.24962	0.21308	0.30822	0.28605	0.22169	0.33608	0.08984	0.11153	0.24557	0.05970	0.06500	0.03656	0.07288	0.04761	0.10769	0.11824	0.02692	0.03043	0.03608	0.02736	0.03201	0.02331	0.02945	0.07723	0.02921	0.06057	0.05842	0.00355	0.02764	0.00694	0.02628	0.00354	0.01822	*	0.19236+-0.0037	0.02643+-0.0017	0.00673+-0.0008	0.17474+-0.0038	0.00000+-0.0000	0.82378+-0.0038
South Europe	Italy	Italian	ITA	42		ITA	0.07621	0.03388	0.15238	0.25070	0.21503	0.31446	0.28747	0.21826	0.34387	0.08008	0.10313	0.24455	0.04959	0.05079	0.03076	0.05561	0.03235	0.08748	0.10482	0.00474	0.00717	0.01044	0.00599	0.01263	0.00344	0.00963	0.03865	-0.00211	0.02439	0.02581	-0.00216	0.00500	-0.00465	-0.00622	-0.00351	-0.00750	0.00472	*	0.36125+-0.0050	0.04465+-0.0022	0.73646+-0.0047	0.00950+-0.0010	0.32888+-0.0042
North Europe	Norway	Norwegian	NOR	57		NOR	0.09722	0.03064	0.16427	0.26890	0.23004	0.32403	0.29824	0.22818	0.36057	0.08701	0.11417	0.25611	0.06276	0.05339	0.04932	0.06809	0.04314	0.10975	0.13049	0.01075	0.01303	0.01055	0.00903	0.01267	0.00347	0.01353	0.03804	-0.00545	0.00315	0.01648	0.00769	0.01560	-0.00790	0.00071	0.00033	0.00474	0.01570	0.00092	*	0.06039+-0.0023	0.07168+-0.0025	0.00842+-0.0009	0.05752+-0.0023
Western Europe	Scotland	Orcadian	ORC	20		ORC	0.09869	0.03120	0.15348	0.26692	0.23208	0.32415	0.29427	0.21959	0.36532	0.08420	0.10418	0.25021	0.05304	0.06152	0.03944	0.06582	0.02697	0.09535	0.10513	0.01148	0.01131	0.01047	0.00701	0.01649	0.01337	0.01423	0.07798	0.02291	0.01498	0.03289	0.03144	0.02513	0.00940	0.01384	0.01938	0.02124	0.04133	0.02136	0.02104	*	0.02653+-0.0017	0.02218+-0.0015	0.01366+-0.0011
Central Europe	Poland	Polish	POL	23		POL	0.06545	0.02392	0.14317	0.24240	0.20844	0.30965	0.28154	0.20965	0.33427	0.07817	0.09558	0.23828	0.05002	0.05517	0.01561	0.04905	0.02597	0.07116	0.08289	0.00821	0.01394	0.02163	0.01433	0.01285	0.01156	0.00572	0.06071	0.01386	0.04581	0.05205	0.00374	0.00805	0.00846	0.01530	0.00175	-0.00310	0.00803	-0.00683	0.01778	0.03231	*	0.00446+-0.0006	0.25017+-0.0045
Eastern Europe	Russia	Russian	RUS	330		RUS	0.12153	0.05636	0.19629	0.29090	0.24878	0.34196	0.31720	0.25565	0.37869	0.10226	0.14298	0.28129	0.08046	0.06754	0.07942	0.09350	0.06122	0.13482	0.16700	0.03391	0.01848	0.01493	0.01835	0.03508	0.01823	0.02479	0.01434	-0.00273	0.00323	0.00783	0.02802	0.02683	0.01648	-0.00534	0.02462	0.00574	0.04690	0.01444	0.01213	0.02384	0.03448	*	0.00020+-0.0001
Western Europe	Scotland	Scottish	SCO	24		SCO	0.07840	0.06518	0.15505	0.26162	0.22845	0.31657	0.29178	0.22182	0.35402	0.08979	0.10845	0.24826	0.05951	0.07361	0.03945	0.07018	0.05426	0.09671	0.10575	0.02474	0.03352	0.04289	0.03096	0.04036	0.02773	0.03254	0.09304	0.03356	0.07430	0.06559	-0.00545	0.02935	0.01229	0.02282	0.00540	0.01899	-0.00963	0.00230	0.02137	0.04940	0.00686	0.05302	*
Southeast Europe	Serbia	Serbian	SER	21		SER	0.11084	-0.00241	0.17905	0.29232	0.25752	0.34796	0.31720	0.24114	0.38942	0.10021	0.12709	0.27621	0.06892	0.05852	0.05739	0.07339	0.04269	0.11162	0.12393	0.01778	0.01265	0.00483	0.01048	0.00332	0.00577	0.00559	0.04883	0.00132	-0.00203	0.01514	0.03476	0.02933	0.00823	0.01955	0.01666	0.00800	0.04492	0.02020	0.00754	0.01794	0.02150	0.01244	0.06299
South Europe	Spain	Spaniard	SPA	39		SPA	0.09725	0.02113	0.15588	0.26002	0.22397	0.31899	0.29139	0.22102	0.35171	0.08045	0.10687	0.24612	0.05125	0.04422	0.04750	0.06003	0.02141	0.09151	0.11194	0.00297	0.00148	-0.00055	-0.00030	0.00660	-0.00019	0.00652	0.04060	-0.00557	0.00089	0.00563	0.01583	0.01304	-0.00310	-0.00482	0.00430	0.00112	0.02258	0.00179	-0.00014	0.00920	0.02296	0.00740	0.02662
				4015
Linearized Slatkin Fst values
Region	Country	Population	Abbreviation	N
							RUS_Uyelgi	RUS_Cis-Ural	JAP	NE-ASIA_KORY	E-ASIA_UDE	E-SIB_EVEN	E-SIB_EVENK	E-SIB_YAKUT	E-SIB_YUKAG	NW-CHIN_UYG	CHIN	T-BAJK_BUR	C-ASIA_HL_BALOCHI	C-ASIA_HL_BRAHUI	C-ASIA_HL_BURUSHO	C-ASIA_HL_HAZARA	C-ASIA_HL_PATHAN	S-ASIA_MAKRANI	S-ASIA_SINDHI	PAL	IRN	ARM	AZE	GEORG	TUR	TAT	BAS	CZE	CEU	DAN	ENG	FIN	FRA	FRI	GER	HUN	IRE	ITA	NOR	ORC	POL	RUS	SCO
Asia, north	Russia	Uyelgi	RUS_Uyelgi	22		RUS_Uyelgi	0.00000	0.08176	0.11413	0.16137	0.14180	0.22996	0.18270	0.12398	0.25525	0.05413	0.07361	0.17435	0.06384	0.07713	0.04366	0.04383	0.08073	0.08509	0.08846	0.05876	0.08319	0.11183	0.08752	0.09215	0.08820	0.06670	0.17508	0.10915	0.14454	0.15191	0.09151	0.10050	0.08868	0.10545	0.08510	0.09984	0.09190	0.08250	0.10769	0.10950	0.07003	0.13834	0.08508
Asia, north	Russia	Bayanovo, Suhoy Log, Bartym, Brody	RUS_Cis-Ural	14		RUS_Cis-Ural	0.08176	0.00000	0.13751	0.28749	0.24561	0.39301	0.34758	0.22913	0.45473	0.06142	0.08560	0.26321	0.03990	0.03657	0.02257	0.02899	0.01198	0.07930	0.07674	0.00761	0.01491	0.02014	0.01457	0	0.01602	0	0.11779	0.03502	0.03690	0.05702	0.05601	0.04363	0.02370	0.05314	0.02694	0.03404	0.04947	0.03507	0.03160	0.03220	0.02451	0.05973	0.06972
Eastern Asia	Japan	Japanese, Tokyo	JAP	118		JAP	0.11413	0.13751	0.00000	0.10651	0.09208	0.13519	0.13938	0.07698	0.16870	0.02403	0.01565	0.04023	0.08503	0.08932	0.07031	0.05691	0.10434	0.10218	0.08010	0.11604	0.15153	0.19715	0.15961	0.17359	0.16700	0.12689	0.25910	0.20372	0.21933	0.23784	0.19570	0.18995	0.17679	0.19661	0.18250	0.19236	0.18830	0.17978	0.19655	0.18130	0.16709	0.24422	0.18351
Northeastern Asia	Russia (Kamchatka Peninsula)	Koryak	NE-ASIA_KORY	32		NE-ASIA_KORY	0.16137	0.28749	0.10651	0.00000	0.10842	0.07325	0.07016	0.05868	0.08475	0.09538	0.09881	0.09083	0.19777	0.21562	0.17068	0.14475	0.23443	0.19128	0.14308	0.24489	0.25840	0.33421	0.28421	0.32180	0.28894	0.24596	0.52348	0.40546	0.43013	0.44331	0.34480	0.31495	0.33444	0.40690	0.31539	0.37046	0.33265	0.33458	0.36779	0.36412	0.31995	0.41023	0.35432
East Asia	Russia	Udegey	E-ASIA_UDE	32		E-ASIA_UDE	0.14180	0.24561	0.09208	0.10842	0.00000	0.12208	0.10044	0.07296	0.17192	0.07956	0.07935	0.11712	0.15929	0.17632	0.12790	0.11412	0.19701	0.15838	0.12168	0.19362	0.20370	0.26903	0.22723	0.26184	0.23214	0.19616	0.45125	0.33855	0.36598	0.37667	0.28117	0.25466	0.27181	0.34033	0.25373	0.30235	0.27078	0.27393	0.29877	0.30222	0.26332	0.33116	0.29609
Northeastern Asia	Russia	Even	E-SIB_EVEN	122		E-SIB_EVEN	0.22996	0.39301	0.13519	0.07325	0.12208	0.00000	0.01862	0.03212	0.00009	0.13501	0.15078	0.06085	0.29009	0.29707	0.26206	0.21647	0.33577	0.28938	0.23078	0.36489	0.36217	0.46137	0.40352	0.45613	0.40917	0.35484	0.59426	0.51347	0.54129	0.55566	0.45986	0.42732	0.45479	0.50923	0.43537	0.48838	0.44555	0.45870	0.47935	0.47962	0.44853	0.51966	0.46321
Central Siberia	northern Asia	Evenk	E-SIB_EVENK	132		E-SIB_EVENK	0.18270	0.34758	0.13938	0.07016	0.10044	0.01862	0.00000	0.01705	0.00859	0.12320	0.14037	0.07161	0.26036	0.26550	0.22467	0.19311	0.29702	0.26073	0.21653	0.31624	0.32505	0.40885	0.35955	0.39842	0.36137	0.31268	0.51330	0.44387	0.47091	0.48714	0.41189	0.38495	0.40119	0.44088	0.38949	0.42710	0.40066	0.40345	0.42500	0.41698	0.39186	0.46456	0.41200
Central Siberia	Russia	Yakut	E-SIB_YAKUT	191		E-SIB_YAKUT	0.12398	0.22913	0.07698	0.05868	0.07296	0.03212	0.01705	0.00000	0.03232	0.07314	0.07835	0.04054	0.16399	0.16396	0.12799	0.10997	0.18848	0.17271	0.13725	0.20331	0.23803	0.29302	0.25309	0.27172	0.25731	0.21259	0.35748	0.30439	0.32109	0.34042	0.29498	0.28326	0.27305	0.30043	0.27786	0.29285	0.28484	0.27920	0.29564	0.28139	0.26526	0.34346	0.28505
Northeastern Asia	Russia	Yukaghir	E-SIB_YUKAG	20		E-SIB_YUKAG	0.25525	0.45473	0.16870	0.08475	0.17192	0.00009	0.00859	0.03232	0.00000	0.17013	0.18074	0.08337	0.33948	0.35980	0.28892	0.25856	0.38435	0.29077	0.22964	0.40320	0.41077	0.51051	0.44471	0.50837	0.45201	0.39159	0.82717	0.62812	0.66370	0.66562	0.52774	0.49285	0.53280	0.65181	0.48822	0.58137	0.50621	0.52409	0.56389	0.57560	0.50212	0.60950	0.54804
East Asia	Turpan Prefecture, Xingjiang Autonomous Region, China	Uyghur	NW-CHIN_UYG	730		NW-CHIN_UYG	0.05413	0.06142	0.02403	0.09538	0.07956	0.13501	0.12320	0.07314	0.17013	0.00000	0.01232	0.06259	0.03183	0.03094	0.02595	0.01037	0.04045	0.06477	0.05656	0.04847	0.06771	0.09716	0.07473	0.08436	0.07848	0.05247	0.13930	0.09846	0.11425	0.12620	0.09797	0.09092	0.08454	0.09386	0.08964	0.09326	0.09870	0.08705	0.09530	0.09194	0.08479	0.11391	0.09865
Eastern Asia	China	Chinese: Southern Han Chinese from Hunan and Fujian Provinces; Beijing (89 individuals); Han Chinese from Beijing Normal University (55 individuals); Suzhou, Taxing, Nanchang, Jiangsu province, Shyian (14 individuals)	CHIN	183		CHIN	0.07361	0.08560	0.01565	0.09881	0.07935	0.15078	0.14037	0.07835	0.18074	0.01232	0.00000	0.07440	0.04857	0.05322	0.03298	0.02325	0.06116	0.07269	0.06063	0.06488	0.09579	0.12852	0.10062	0.10803	0.10577	0.07862	0.17779	0.13311	0.14712	0.16240	0.12868	0.12391	0.11191	0.12650	0.11864	0.12245	0.12553	0.11499	0.12888	0.11629	0.10568	0.16683	0.12164
Northern Asia	Russia	Buryat	T-BAJK_BUR	92		T-BAJK_BUR	0.17435	0.26321	0.04023	0.09083	0.11712	0.06085	0.07161	0.04054	0.08337	0.06259	0.07440	0.00000	0.18027	0.18397	0.16235	0.12586	0.21059	0.18403	0.14333	0.23760	0.25961	0.33400	0.28353	0.31383	0.29116	0.23602	0.44096	0.36165	0.38366	0.40136	0.33683	0.31758	0.32079	0.35734	0.31534	0.34821	0.32551	0.32372	0.34428	0.33370	0.31282	0.39138	0.33026
Central Asia	Central Asian Highlands (Afghanistan, Pakisthan)	Balochi	C-ASIA_HL_BALOCHI	24		C-ASIA_HL_BALOCHI	0.06384	0.03990	0.08503	0.19777	0.15929	0.29009	0.26036	0.16399	0.33948	0.03183	0.04857	0.18027	0.00000	0	0.01399	0.01725	0.01301	0.04635	0.04603	0.02510	0.03095	0.05500	0.04115	0.04857	0.04802	0.03193	0.13193	0.07546	0.08859	0.09515	0.06650	0.06425	0.05205	0.06916	0.05576	0.06394	0.06349	0.05218	0.06697	0.05601	0.05265	0.08749	0.06327
Central Asia	Central Asian Highlands (Afghanistan, Pakisthan)	Brahui	C-ASIA_HL_BRAHUI	25		C-ASIA_HL_BRAHUI	0.07713	0.03657	0.08932	0.21562	0.17632	0.29707	0.26550	0.16396	0.35980	0.03094	0.05322	0.18397	0	0.00000	0.01995	0.02060	0.01043	0.04594	0.05579	0.02539	0.02467	0.04633	0.03570	0.04999	0.04161	0.03041	0.11512	0.06279	0.06952	0.07849	0.07049	0.06307	0.04845	0.06743	0.05307	0.06012	0.06952	0.05351	0.05641	0.06556	0.05839	0.07243	0.07945
Central Asia	Central Asian Highlands (Afghanistan, Pakisthan)	Burusho	C-ASIA_HL_BURUSHO	20		C-ASIA_HL_BURUSHO	0.04366	0.02257	0.07031	0.17068	0.12790	0.26206	0.22467	0.12799	0.28892	0.02595	0.03298	0.16235	0.01399	0.01995	0.00000	0.01447	0.00113	0.03930	0.02774	0.00440	0.02927	0.04985	0.03083	0.03502	0.03272	0.01813	0.13388	0.06624	0.07645	0.09802	0.05045	0.04588	0.03416	0.06623	0.03681	0.04520	0.03794	0.03174	0.05187	0.04106	0.01586	0.08628	0.04108
Central Asia	Central Asian Highlands (Afghanistan, Pakisthan)	Hazara	C-ASIA_HL_HAZARA	22		C-ASIA_HL_HAZARA	0.04383	0.02899	0.05691	0.14475	0.11412	0.21647	0.19311	0.10997	0.25856	0.01037	0.02325	0.12586	0.01725	0.02060	0.01447	0.00000	0.02555	0.04829	0.04200	0.01188	0.03592	0.06553	0.04234	0.04417	0.05034	0.02361	0.14493	0.06888	0.09250	0.11011	0.07043	0.05989	0.05847	0.06700	0.06058	0.06520	0.07860	0.05888	0.07307	0.07046	0.05158	0.10315	0.07548
Central Asia	Central Asian Highlands (Afghanistan, Pakisthan)	Pathan	C-ASIA_HL_PATHAN	19		C-ASIA_HL_PATHAN	0.08073	0.01198	0.10434	0.23443	0.19701	0.33577	0.29702	0.18848	0.38435	0.04045	0.06116	0.21059	0.01301	0.01043	0.00113	0.02555	0.00000	0.05248	0.03307	0.00833	0.00966	0.02106	0.01533	0.02448	0.02350	0.00907	0.12730	0.05309	0.04935	0.06902	0.05851	0.02987	0.03377	0.05682	0.03698	0.03879	0.04999	0.03343	0.04508	0.02772	0.02666	0.06521	0.05738
South Asia	Pakisthan, India	Makrani	S-ASIA_MAKRANI	20		S-ASIA_MAKRANI	0.08509	0.07930	0.10218	0.19128	0.15838	0.28938	0.26073	0.17271	0.29077	0.06477	0.07269	0.18403	0.04635	0.04594	0.03930	0.04829	0.05248	0.00000	0.02063	0.03938	0.08764	0.11138	0.09573	0.09563	0.10313	0.07840	0.15581	0.11335	0.13093	0.14276	0.12480	0.12001	0.09886	0.10641	0.11229	0.10760	0.12069	0.09586	0.12328	0.10540	0.07661	0.15583	0.10706
South Asia	Pakisthan, India	Sindhi	S-ASIA_SINDHI	20		S-ASIA_SINDHI	0.08846	0.07674	0.08010	0.14308	0.12168	0.23078	0.21653	0.13725	0.22964	0.05656	0.06063	0.14333	0.04603	0.05579	0.02774	0.04200	0.03307	0.02063	0.00000	0.05842	0.10552	0.13134	0.11008	0.11058	0.12307	0.08598	0.21429	0.14717	0.15571	0.17627	0.15260	0.13449	0.11434	0.14173	0.12922	0.13008	0.13410	0.11710	0.15007	0.11749	0.09038	0.20048	0.11825
Middle East	Palestina	Palestinian	PAL	20		PAL	0.05876	0.00761	0.11604	0.24489	0.19362	0.36489	0.31624	0.20331	0.40320	0.04847	0.06488	0.23760	0.02510	0.02539	0.00440	0.01188	0.00833	0.03938	0.05842	0.00000	0	0.00699	0	0	0	0	0.07424	0.00830	0.01727	0.04080	0.01954	0.01497	0.00097	0.01332	0.01019	0.00982	0.02767	0.00476	0.01087	0.01162	0.00828	0.03510	0.02537
Middle East	Iran	Iranians	IRN	386		IRN	0.08319	0.01491	0.15153	0.25840	0.20370	0.36217	0.32505	0.23803	0.41077	0.06771	0.09579	0.25961	0.03095	0.02467	0.02927	0.03592	0.00966	0.08764	0.10552	0	0.00000	0.00325	0	0.00480	0.00375	0.00471	0.04192	0.00748	0.01532	0.02461	0.02354	0.01487	0.00671	0.00589	0.01321	0.00537	0.03138	0.00723	0.01320	0.01144	0.01414	0.01883	0.03469
South Caucasus	Armenia	Armenian	ARM	98		ARM	0.11183	0.02014	0.19715	0.33421	0.26903	0.46137	0.40885	0.29302	0.51051	0.09716	0.12852	0.33400	0.05500	0.04633	0.04985	0.06553	0.02106	0.11138	0.13134	0.00699	0.00325	0.00000	0	0.00270	0.00236	0.01155	0.04123	0.00678	0.00656	0.01564	0.03065	0.02156	0.00648	0.00785	0.01659	0.00714	0.03743	0.01055	0.01066	0.01058	0.02211	0.01515	0.04481
South Caucasus	Azerbaijan	Azeri	AZE	105		AZE	0.08752	0.01457	0.15961	0.28421	0.22723	0.40352	0.35955	0.25309	0.44471	0.07473	0.10062	0.28353	0.04115	0.03570	0.03083	0.04234	0.01533	0.09573	0.11008	0	0	0	0.00000	0	0.00000	0.00463	0.04378	0.00636	0.01352	0.02129	0.02136	0.01586	0.00063	0.00467	0.00964	0.00398	0.02813	0.00603	0.00911	0.00706	0.01453	0.01870	0.03195
South Caucasus	Georgia	Georgian	GEORG	33		GEORG	0.09215	0	0.17359	0.32180	0.26184	0.45613	0.39842	0.27172	0.50837	0.08436	0.10803	0.31383	0.04857	0.04999	0.03502	0.04417	0.02448	0.09563	0.11058	0	0.00480	0.00270	0	0.00000	0.00128	0.00135	0.07016	0.01450	0.02522	0.03297	0.02829	0.02238	0.00013	0.02025	0.00957	0.01010	0.03307	0.01279	0.01284	0.01677	0.01302	0.03635	0.04205
Middle East	Turkey	Turkish	TUR	131		TUR	0.08820	0.01602	0.16700	0.28894	0.23214	0.40917	0.36137	0.25731	0.45201	0.07848	0.10577	0.29116	0.04802	0.04161	0.03272	0.05034	0.02350	0.10313	0.12307	0	0.00375	0.00236	0.00000	0.00128	0.00000	0.00600	0.04307	0.00113	0.00952	0.02091	0.01745	0.01563	0	0.00575	0.00627	0.00369	0.02387	0.00345	0.00348	0.01355	0.01169	0.01857	0.02852
Eastern Europe	Russia (Tatarstan)	Volga Tatars (Mishars)	TAT	73		TAT	0.06670	0	0.12689	0.24596	0.19616	0.35484	0.31268	0.21259	0.39159	0.05247	0.07862	0.23602	0.03193	0.03041	0.01813	0.02361	0.00907	0.07840	0.08598	0	0.00471	0.01155	0.00463	0.00135	0.00600	0.00000	0.05272	0.00805	0.02029	0.03241	0.02121	0.01114	0.00731	0.00969	0.01097	0.00498	0.03035	0.00972	0.01372	0.01444	0.00576	0.02542	0.03364
South Europe	Spain	Basque	BAS	20		BAS	0.17508	0.11779	0.25910	0.52348	0.45125	0.59426	0.51330	0.35748	0.82717	0.13930	0.17779	0.44096	0.13193	0.11512	0.13388	0.14493	0.12730	0.15581	0.21429	0.07424	0.04192	0.04123	0.04378	0.07016	0.04307	0.05272	0.00000	0.01964	0.04496	0.02445	0.05191	0.05173	0.04873	0.01794	0.05189	0.02848	0.08370	0.04021	0.03954	0.08458	0.06463	0.01455	0.10259
Central Europe	Czech Republic	Czech	CZE	23		CZE	0.10915	0.03502	0.20372	0.40546	0.33855	0.51347	0.44387	0.30439	0.62812	0.09846	0.13311	0.36165	0.07546	0.06279	0.06624	0.06888	0.05309	0.11335	0.14717	0.00830	0.00748	0.00678	0.00636	0.01450	0.00113	0.00805	0.01964	0.00000	0	0.00606	0.00830	0.00879	0.00132	0	0.00642	0	0.03009	0	0	0.02345	0.01406	0	0.03473
Western Europe	France	Utah residents with Northern and Western European ancestry from the CEPH collection (France)	CEU	20		CEU	0.14454	0.03690	0.21933	0.43013	0.36598	0.54129	0.47091	0.32109	0.66370	0.11425	0.14712	0.38366	0.08859	0.06952	0.07645	0.09250	0.04935	0.13093	0.15571	0.01727	0.01532	0.00656	0.01352	0.02522	0.00952	0.02029	0.04496	0	0.00000	0.00184	0.04169	0.02982	0.01643	0.00654	0.02782	0.01652	0.06447	0.02499	0.00316	0.01521	0.04801	0.00324	0.08027
North Europe	Denmark	Danish	DAN	29		DAN	0.15191	0.05702	0.23784	0.44331	0.37667	0.55566	0.48714	0.34042	0.66562	0.12620	0.16240	0.40136	0.09515	0.07849	0.09802	0.11011	0.06902	0.14276	0.17627	0.04080	0.02461	0.01564	0.02129	0.03297	0.02091	0.03241	0.02445	0.00606	0.00184	0.00000	0.04233	0.04017	0.01964	0.00482	0.03028	0.01717	0.06204	0.02649	0.01676	0.03401	0.05491	0.00789	0.07019
Western Europe	England	English	ENG	112		ENG	0.09151	0.05601	0.19570	0.34480	0.28117	0.45986	0.41189	0.29498	0.52774	0.09797	0.12868	0.33683	0.06650	0.07049	0.05045	0.07043	0.05851	0.12480	0.15260	0.01954	0.02354	0.03065	0.02136	0.02829	0.01745	0.02121	0.05191	0.00830	0.04169	0.04233	0.00000	0.01483	0.00233	0.00051	0.00026	0.00287	0.00356	0	0.00775	0.03246	0.00375	0.02882	0
North Europe	Finland	Finnish	FIN	326		FIN	0.10050	0.04363	0.18995	0.31495	0.25466	0.42732	0.38495	0.28326	0.49285	0.09092	0.12391	0.31758	0.06425	0.06307	0.04588	0.05989	0.02987	0.12001	0.13449	0.01497	0.01487	0.02156	0.01586	0.02238	0.01563	0.01114	0.05173	0.00879	0.02982	0.04017	0.01483	0.00000	0.01192	0.00661	0.01135	0.00297	0.02843	0.00503	0.01585	0.02578	0.00811	0.02757	0.03024
Western Europe	France	French	FRA	36		FRA	0.08868	0.02370	0.17679	0.33444	0.27181	0.45479	0.40119	0.27305	0.53280	0.08454	0.11191	0.32079	0.05205	0.04845	0.03416	0.05847	0.03377	0.09886	0.11434	0.00097	0.00671	0.00648	0.00063	0.00013	0	0.00731	0.04873	0.00132	0.01643	0.01964	0.00233	0.01192	0.00000	0.00015	0	0	0.00699	0	0	0.00949	0.00853	0.01676	0.01245
Western Europe	Netherland	Frisian	FRI	20		FRI	0.10545	0.05314	0.19661	0.40690	0.34033	0.50923	0.44088	0.30043	0.65181	0.09386	0.12650	0.35734	0.06916	0.06743	0.06623	0.06700	0.05682	0.10641	0.14173	0.01332	0.00589	0.00785	0.00467	0.02025	0.00575	0.00969	0.01794	0	0.00654	0.00482	0.00051	0.00661	0.00015	0.00000	0.00479	0	0.02699	0	0.00071	0.01403	0.01553	0	0.02335
Western Europe	Germany	German	GER	107		GER	0.08510	0.02694	0.18250	0.31539	0.25373	0.43537	0.38949	0.27786	0.48822	0.08964	0.11864	0.31534	0.05576	0.05307	0.03681	0.06058	0.03698	0.11229	0.12922	0.01019	0.01321	0.01659	0.00964	0.00957	0.00627	0.01097	0.05189	0.00642	0.02782	0.03028	0.00026	0.01135	0	0.00479	0.00000	0.00014	0.00355	0	0.00033	0.01976	0.00175	0.02524	0.00543
Central Europe	Hungary	Hungarian	HUN	41		HUN	0.09984	0.03404	0.19236	0.37046	0.30235	0.48838	0.42710	0.29285	0.58137	0.09326	0.12245	0.34821	0.06394	0.06012	0.04520	0.06520	0.03879	0.10760	0.13008	0.00982	0.00537	0.00714	0.00398	0.01010	0.00369	0.00498	0.02848	0	0.01652	0.01717	0.00287	0.00297	0	0	0.00014	0.00000	0.01855	0	0.00476	0.02170	0	0.00577	0.01936
Western Europe	Ireland	Irish	IRE	77		IRE	0.09190	0.04947	0.18830	0.33265	0.27078	0.44555	0.40066	0.28484	0.50621	0.09870	0.12553	0.32551	0.06349	0.06952	0.03794	0.07860	0.04999	0.12069	0.13410	0.02767	0.03138	0.03743	0.02813	0.03307	0.02387	0.03035	0.08370	0.03009	0.06447	0.06204	0.00356	0.02843	0.00699	0.02699	0.00355	0.01855	0.00000	0.00474	0.01595	0.04311	0.00810	0.04921	0
South Europe	Italy	Italian	ITA	42		ITA	0.08250	0.03507	0.17978	0.33458	0.27393	0.45870	0.40345	0.27920	0.52409	0.08705	0.11499	0.32372	0.05218	0.05351	0.03174	0.05888	0.03343	0.09586	0.11710	0.00476	0.00723	0.01055	0.00603	0.01279	0.00345	0.00972	0.04021	0	0.02499	0.02649	0	0.00503	0	0	0	0	0.00474	0.00000	0.00092	0.02183	0	0.01465	0.00230
North Europe	Norway	Norwegian	NOR	57		NOR	0.10769	0.03160	0.19655	0.36779	0.29877	0.47935	0.42500	0.29564	0.56389	0.09530	0.12888	0.34428	0.06697	0.05641	0.05187	0.07307	0.04508	0.12328	0.15007	0.01087	0.01320	0.01066	0.00911	0.01284	0.00348	0.01372	0.03954	0	0.00316	0.01676	0.00775	0.01585	0	0.00071	0.00033	0.00476	0.01595	0.00092	0.00000	0.02149	0.01811	0.01228	0.02184
Western Europe	Scotland	Orcadian	ORC	20		ORC	0.10950	0.03220	0.18130	0.36412	0.30222	0.47962	0.41698	0.28139	0.57560	0.09194	0.11629	0.33370	0.05601	0.06556	0.04106	0.07046	0.02772	0.10540	0.11749	0.01162	0.01144	0.01058	0.00706	0.01677	0.01355	0.01444	0.08458	0.02345	0.01521	0.03401	0.03246	0.02578	0.00949	0.01403	0.01976	0.02170	0.04311	0.02183	0.02149	0.00000	0.03339	0.02442	0.05197
Central Europe	Poland	Polish	POL	23		POL	0.07003	0.02451	0.16709	0.31995	0.26332	0.44853	0.39186	0.26526	0.50212	0.08479	0.10568	0.31282	0.05265	0.05839	0.01586	0.05158	0.02666	0.07661	0.09038	0.00828	0.01414	0.02211	0.01453	0.01302	0.01169	0.00576	0.06463	0.01406	0.04801	0.05491	0.00375	0.00811	0.00853	0.01553	0.00175	0	0.00810	0	0.01811	0.03339	0.00000	0.03572	0.00691
Eastern Europe	Russia	Russian	RUS	330		RUS	0.13834	0.05973	0.24422	0.41023	0.33116	0.51966	0.46456	0.34346	0.60950	0.11391	0.16683	0.39138	0.08749	0.07243	0.08628	0.10315	0.06521	0.15583	0.20048	0.03510	0.01883	0.01515	0.01870	0.03635	0.01857	0.02542	0.01455	0	0.00324	0.00789	0.02882	0.02757	0.01676	0	0.02524	0.00577	0.04921	0.01465	0.01228	0.02442	0.03572	0.00000	0.05599
Western Europe	Scotland	Scottish	SCO	24		SCO	0.08508	0.06972	0.18351	0.35432	0.29609	0.46321	0.41200	0.28505	0.54804	0.09865	0.12164	0.33026	0.06327	0.07945	0.04108	0.07548	0.05738	0.10706	0.11825	0.02537	0.03469	0.04481	0.03195	0.04205	0.02852	0.03364	0.10259	0.03473	0.08027	0.07019	0	0.03024	0.01245	0.02335	0.00543	0.01936	0	0.00230	0.02184	0.05197	0.00691	0.05599	0.00000
Southeast Europe	Serbia	Serbian	SER	21		SER	0.12465	0	0.21810	0.41307	0.34684	0.53365	0.46455	0.31777	0.63780	0.11137	0.14560	0.38161	0.07402	0.06216	0.06088	0.07920	0.04459	0.12565	0.14146	0.01810	0.01281	0.00485	0.01059	0.00333	0.00580	0.00563	0.05134	0.00132	0	0.01538	0.03601	0.03022	0.00830	0.01994	0.01694	0.00807	0.04703	0.02062	0.00760	0.01827	0.02197	0.01260	0.06723
South Europe	Spain	Spaniard	SPA	39		SPA	0.10772	0.02159	0.18467	0.35139	0.28860	0.46840	0.41121	0.28374	0.54253	0.08749	0.11966	0.32648	0.05402	0.04627	0.04987	0.06387	0.02188	0.10072	0.12605	0.00298	0.00149	0	0	0.00665	0	0.00656	0.04231	0	0.00089	0.00566	0.01608	0.01321	0	0	0.00432	0.00112	0.02311	0.00179	0	0.00929	0.02350	0.00746	0.02735
[truncated: 3 more columns]

## Sheet: S7_Phyl.tree
S7_Information of samples used for Neighbour Joining analyses of mitochondrial phylogenetic trees
ACCESSION NUMBER	HAPLOGROUP	ORIGIN REGION/ETHNIC GROUP	SAMPLE	COMMENT
A+152+16362
DQ462232	A	china, hui population	china01
FJ748724	A	tibet	tibet01
AY255144	A+152	china	china02
DQ462233	A+152	china, hui population	china03
HQ713446	A+152	china	china04
KX456634	A+152	thai/lao	thai
MF043437	A+152	mongolia	mongolia
KF451681	A+152+16362	*	KF451681
AP013225	A+152+16362	japan	japan01
DA136	A+152+16362	sarmata iron age	Sarmata_DA136
DA141	A+152+16362	sarmata iron age	Sarmata_DA141
da222	A+152+16362	tian shan medieval butakty	Tian_Shan_DA222
DA87	A+152+16362	central steppe medieval butakty	Central_Steppe_DA87
EF153784	A+152+16362	buryat	buryat01
EF153791	A+152+16362	buryat	buryat02
EF153814	A+152+16362	khamnigan	khamnigan01
EU007868	A+152+16362	kazakh	kazakh
EU482374	A+152+16362	tubalar	tubalar
GQ895152	A+152+16362	tibet	tibet02
JF824885	A+152+16362	china	china05
JF824978	A+152+16362	china	china06
KF898145	A+152+16362	china	china07
KJ446048	A+152+16362	*	KJ446048
KT725998	A+152+16362	tibet	tibet03
KU682910	A+152+16362	uyghur	uyghur01
KU682951	A+152+16362	uyghur	uyghur02
KU682973	A+152+16362	uyghur	uyghur04
KU682988	A+152+16362	uyghur	uyghur03
KU683168	A+152+16362	uyghur	uyghur05
KU683169	A+152+16362	uyghur	uyghur06
KU683179	A+152+16362	uyghur	uyghur07
KU683271	A+152+16362	uyghur	uyghur08
KU683303	A+152+16362	uyghur	uyghur09
KU683411	A+152+16362	uyghur	uyghur10
KU683494	A+152+16362	uyghur	uyghur11
KU683536	A+152+16362	uyghur	uyghur12
KU683572	A+152+16362	uyghur	uyghur13
KU683587	A+152+16362	uyghur	uyghur14
MF522991	A+152+16362	pamir	pamir01
MF523016	A+152+16362	pamir	pamir02
MH448948	A+152+16362	vietnam	vietnam
MH981888	A+152+16362	paraguay	paraguay
sb4	A+152+16362	Uyelgi, Russia	Uyelgi4
sbc6	A+152+16362	Sukhoy Log, Russia	Sukhoy3
KX977308	A+152+16362+16189	black sea scythian	BlackSea_SCY011
AP010745	A+152+16362+200	japan	japan02
DA13	A+152+16362+200	iron age central steppe tardy	Central_Steppe_DA13
DA204	A+152+16362+200	medieval central steppe butakty	Central_Steppe_DA204
EF153787	A+152+16362+200	buryat	buryat03
EF153795	A+152+16362+200	buryat	buryat04
EF153819	A+152+16362+200	khamnigan	khamnigan02
HM036549	A+152+16362+200	ladakh	ladakh
KF451806	A+152+16362+200	*	KF451806
KJ446049	A+152+16362+200	*	KJ446049
KX228182	A+152+16362+200	china	china08
KX459697	A+152+16362+200	china	china09
KY595619	O	australian	og01	Outgroup
KY595668	O	australian	og02	Outgroup
A12
EF153771	A12	South Siberia	BURYAT01
KY083705	A12	Carpathian Basin	HQ_KAROS3/12	Karos-Eperjesszög
AY519488	A12a	Mansi	MANSI
EF397560	A12a	Evenk	EVENK03
JQ702255	A12a	*	JQ702255
KF148225	A12a	Evenk	EVENK01
KF148251	A12a	Evenk	EVENK02
KF148392	A12a	Yakut	YAKUT
KX675310	A12a	Inner Asia	KYRGYZ
MG952783	A12a	Hungary, Debrecen	HUNGARY
HARTA	A12a	Carpathian Basin	Hconq3	Harta-Freifelt, 9. 60/B
SB7	A12a	Uyelgi, Russia	Uyelgi7
KF451770	A13	Lahu	KF451770	outgroup
EF153794	A23	Buryat	BURYAT02
KC911275	A23	iran	IRAN
KF451683	A23	*	KF451683
KJ446014	A23	*	KJ446014
KX977308	A23	scythian black sea	SCY_BS
C4a1a
da10	C4a1a	central steppe iron age	cs_ia01
FJ951462	C4a1a	buryat	buryat01
JF824852	C4a1a	china	china01
JF824945	C4a1a	china	china02
KF163042	C4a1a	denmark	denmark
KU683346	C4a1a	uyghur	uyghur01
KU683367	C4a1a	uyghur	uyghur02
KU683526	C4a1a	uyghur	uyghur03
NW54	C4a1a	bavaria medieval deformed skull	bavaria_med
da20	C4a1a+195	central steppe iron age	cs_ia02
da201	C4a1a+195	medieval central asia	ca_med
da70	C4a1a+195	tian shan iron age	ts_ia
EU597517	C4a1a+195	mongolia	mongolia01
FJ951530	C4a1a+195	barghut	barghut01
FJ951601	C4a1a+195	russia	russia
JF811749	C4a1a+195	turkey	turkey
JN392434	C4a1a+195	india tamil nandu	india01
JX266260	C4a1a+195	ukraine	ukraine
KF450875	C4a1a+195	*	KF450875
KF451610	C4a1a+195	*	KF451610
KF451666	C4a1a+195	*	KF451666
KF451679	C4a1a+195	*	KF451679
KJ446470	C4a1a+195	*	KJ446470
KJ446471	C4a1a+195	*	KJ446471
KJ446472	C4a1a+195	*	KJ446472
KJ446474	C4a1a+195	*	KJ446474
KU683385	C4a1a+195	uyghur	uyghur04
KU683425	C4a1a+195	uyghur	uyghur05
KX358478	C4a1a+195	belarus	belarus01
KX358483	C4a1a+195	belarus	belarus02
KX358484	C4a1a+195	belarus	belarus03
KX358499	C4a1a+195	kazakh	kazakh
KX467263	C4a1a+195	india jammu and kashmir	india02
KX675274	C4a1a+195	inner asia	in_asia01
KX675291	C4a1a+195	inner asia	in_asia02
KX675308	C4a1a+195	inner asia	in_asia03
MF043445	C4a1a+195	mongolia	mongolia02
MF522939	C4a1a+195	pamir	pamir01
MF522954	C4a1a+195	pamir	pamir02
MF522956	C4a1a+195	pamir	pamir03
MF523007	C4a1a+195	pamir	pamir04
MF523008	C4a1a+195	pamir	pamir05
MF523072	C4a1a+195	pamir	pamir06
MF523139	C4a1a+195	pamir	pamir07
MF523205	C4a1a+195	pamir	pamir08
MG952858	C4a1a+195	hungary szeged	hungary
JX266268	C4a1a1	slav	slav
MH120737	C4a1a1	poland	poland
FJ383597	C4a1a1a	southeast asia	se_asia01
FJ383600	C4a1a1a	southeast asia	se_asia02
FJ383635	C4a1a1a	southeast asia	se_asia03
FJ383639	C4a1a1a	southeast asia	se_asia04
FJ383648	C4a1a1a	southeast asia	se_asia05
KT213777	C4a1a1a	nepal	nepal
JF824894	C4a1a2	china	china03
JF824987	C4a1a2	china	china04
KF849915	C4a1a2	china	china05
KU682975	C4a1a2	uyghur	uyghur06
KU682978	C4a1a2	uyghur	uyghur07
KU683360	C4a1a2	uyghur	uyghur08
KU683378	C4a1a2	uyghur	uyghur09
KU683469	C4a1a2	uyghur	uyghur10
AY255174	C4a1a2a	china	china06
JF824870	C4a1a2a	china	china07
JF824963	C4a1a2a	china	china08
EU482322	C4a1a3	yukaghir	yukaghir01
FJ951442	C4a1a3	altaian kizhi	alt_kizhi01
FJ951444	C4a1a3	altaian kizhi	alt_kizhi02
KC911483	C4a1a3	iran	iran
KF148159	C4a1a3	even	even01
KF148210	C4a1a3	evenk	evenk01
KF148212	C4a1a3	evenk	evenk02
KF148261	C4a1a3	even	even02
KF148266	C4a1a3	even	even03
KF148273	C4a1a3	even	even04
KF148282	C4a1a3	even	even05
KF148288	C4a1a3	even	even06
KF148303	C4a1a3	even	even07
KF148322	C4a1a3	even	even08
KF148390	C4a1a3	yakut	yakut15
KF148417	C4a1a3	even	even09
KF148424	C4a1a3	even	even10
KF148492	C4a1a3	evenk	evenk03
KF148494	C4a1a3	evenk	evenk04
KF148499	C4a1a3	evenk	evenk05
KF148560	C4a1a3	yakut	yakut16
KF148585	C4a1a3	yukaghir	yukaghir02
KF451472	C4a1a3	*	KF451472
KJ446473	C4a1a3	*	KJ446473
KU683100	C4a1a3	uyghur	uyghur11
KX358497	C4a1a3	dagestan	dagestan
KX358507	C4a1a3	uzbekistan	uzbekistan
FJ951463	C4a1a3a	buryat	buryat02
FJ951533	C4a1a3a	barghut	barghut02
KF148093	C4a1a3a	yakut	yakut17
KF148124	C4a1a3a	yakut	yakut18
KF148382	C4a1a3a	yakut	yakut19
KF148395	C4a1a3a	yakut	yakut20
KF148460	C4a1a3a	yakut	yakut21
KF148475	C4a1a3a	yakut	yakut22
KF148481	C4a1a3a	yakut	yakut23
KF148483	C4a1a3a	yakut	yakut24
KJ923842	C4a1a3a	siberia	siberia
MF043466	C4a1a3a	buryat	buryat03
MF043491	C4a1a3a	buryat	buryat04
AY195753	C4a1a3a1	asia	asia
AY615360	C4a1a3a1	tofalar	tofalar
EU482371	C4a1a3a1	nganasan	nganasan
KF148235	C4a1a3a1	evenk	evenk06
KF148391	C4a1a3a1	yakut	yakut25
KF148498	C4a1a3a1	evenk	evenk07
EU482380	C4a1a3b	tubalar	tubalar
FJ951552	C4a1a3b	barghut	barghut03
KX358471	C4a1a3b	lipka tatar altai region	TATAR
EU482332	C4a1a3c	yukaghir	yukaghir03
KF148214	C4a1a3c	evenk	evenk08
KF148229	C4a1a3c	evenk	evenk09
KF148232	C4a1a3c	evenk	evenk10
KF148240	C4a1a3c	evenk	evenk11
KF148242	C4a1a3c	evenk	evenk12
KF148247	C4a1a3c	evenk	evenk13
KF148272	C4a1a3c	even	even11
KF148304	C4a1a3c	even	even12
KF148397	C4a1a3c	yakut	yakut01
KF148504	C4a1a3c	evenk	evenk14
KF148505	C4a1a3c	evenk	evenk15
KF148573	C4a1a3c	yukaghir	yukaghir04
KF148576	C4a1a3c	yukaghir	yukaghir05
KF148578	C4a1a3c	yukaghir	yukaghir06
KX358486	C4a1a3c	buryat	buryat05
KF148106	C4a1a3d	yakut	yakut02
KF148121	C4a1a3d	yakut	yakut03
KF148281	C4a1a3d	even	even13
KF148402	C4a1a3d	yakut	yakut04
KF148439	C4a1a3d	yakut	yakut05
KF148453	C4a1a3d	yakut	yakut06
KF148456	C4a1a3d	yakut	yakut07
KF148464	C4a1a3d	yakut	yakut08
KF148544	C4a1a3d	yakut	yakut09
KF148550	C4a1a3d	yakut	yakut10
KF148565	C4a1a3d	yakut	yakut11
MH894749	C4a1a4	avar elite, Carpathian Basin	hun_avar01	AC13
MH894751	C4a1a4	avar elite, Carpathian Basin	hun_avar02	AC15
FJ951459	C4a1a4	buryat	buryat06
KF148467	C4a1a4	yakut	yakut12
KU682939	C4a1a4	uyghur	uyghur12
KU682941	C4a1a4	uyghur	uyghur13
KU682994	C4a1a4	uyghur	uyghur14
KU682996	C4a1a4	uyghur	uyghur15
MF043503	C4a1a4	buryat	buryat07
MH894765	C4a1a4a	avar elite, Carpathian Basin	hun_avar03	AC7
EU482361	C4a1a4a	evenk	evenk16
FJ748746	C4a1a4a	tibet	tibet01
FJ951443	C4a1a4a	altaian kizhi	alt_kizhi03
FJ951489	C4a1a4a	buryat	buryat08
FJ951518	C4a1a4a	barghut	barghut04
FJ951607	C4a1a4a	shor	shor
FJ951613	C4a1a4a	teleut	teleut01
KF148190	C4a1a4a	evenk	evenk17
KF148267	C4a1a4a	even	even14
KF148406	C4a1a4a	yakut	yakut13
KF148484	C4a1a4a	yakut	yakut14
KF148526	C4a1a4a	udihe	udihe
KT725990	C4a1a4a	tibet	tibet02
FJ951612	C4a1a5	teleut	teleut02
HM036564	C4a1a5	ladakh	ladakh01
HM036567	C4a1a5	ladakh	ladakh02
FJ951475	C4a1a6	buryat	buryat09
FJ951539	C4a1a6	barghut	barghut05
FJ951577	C4a1a6	khamnigan	khamnigan
SB5	C4a1a6	Uyelgi, Russia	Uyelgi5
SBC15	C4a1a6	Uyelgi, Russia	Uyelgi11
SBC20	C4a1a6	Uyelgi, Russia	Uyelgi16
SBC22	C4a1a6	Uyelgi, Russia	Uyelgi18
GU392063	C4a1b	China	og01	outgroup
GU392064	C4a1b	China	og02	outgroup
GU392065	C4a1b	China	og03	outgroup
HQ260971	C4a1b	China	og04	outgroup	LHON
KX457186	C4a1b	Thailand-Laos	og05	outgroup
KX457199	C4a1b	Thailand-Laos	og06	outgroup
C4a2a
GU392063	C4a1b	China	og01	outgroup
GU392064	C4a1b	China	og02	outgroup
GU392065	C4a1b	China	og03	outgroup
HQ260971	C4a1b	China	og04	outgroup	LHON
KX457186	C4a1b	Thailand-Laos	og05	outgroup
KX457199	C4a1b	Thailand-Laos	og06	outgroup
KU682906	C4a2*	uyghur	uyghur01
KU682956	C4a2*	uyghur	uyghur02
KU682968	C4a2*	uyghur	uyghur03
KU682979	C4a2*	uyghur	uyghur04
KU683007	C4a2*	uyghur	uyghur05
KU683019	C4a2*	uyghur	uyghur06
KU683056	C4a2*	uyghur	uyghur07
KU683104	C4a2*	uyghur	uyghur08
KU683140	C4a2*	uyghur	uyghur09
KU683171	C4a2*	uyghur	uyghur10
KU683292	C4a2*	uyghur	uyghur11
KU683370	C4a2*	uyghur	uyghur12
KU683547	C4a2*	uyghur	uyghur13
FJ383605	C4a2a	india	india01
FJ383606	C4a2a	india	india02
KF148092	C4a2a	tungusic	tungusic01
KT725861	C4a2a	tibet	tibet01
KT725899	C4a2a	tibet	tibet02
EU007861	C4a2a1	yakut	yakut
FJ951449	C4a2a1	altaian kizhi	altaian kizhi
FJ951482	C4a2a1	buryat	buryat01
FJ951504	C4a2a1	buryat	buryat02
FJ951532	C4a2a1	barghut	barghut
FJ951572	C4a2a1	evenk	evenk01
FJ951579	C4a2a1	khamnigan	khamnigan
FJ951608	C4a2a1	shor	shor01
FJ951609	C4a2a1	shor	shor02
hc2	C4a2a1	hungarian conqueror m43 makó, Carpathian Basin	Hconq2	M43 25.lelőhely Makó-Igási járandó, 260. 473/B
JQ705222	C4a2a1	*	JQ705222
KF148216	C4a2a1	tungusic	tungusic02
KF148218	C4a2a1	tungusic	tungusic03
KF148221	C4a2a1	tungusic	tungusic04
KF148230	C4a2a1	tungusic	tungusic05
KF148231	C4a2a1	tungusic	tungusic06
KF148237	C4a2a1	evenk	evenk02
KF148246	C4a2a1	evenk	evenk03
KF148436	C4a2a1	tungusic	tungusic07
KF148446	C4a2a1	tungusic	tungusic08
KF148455	C4a2a1	tungusic	tungusic09
KF148473	C4a2a1	tungusic	tungusic10
KF148501	C4a2a1	tungusic	tungusic11
KF148564	C4a2a1	tungusic	tungusic12
KF148566	C4a2a1	tungusic	tungusic13
KF451476	C4a2a1	*	KF451476
KJ446475	C4a2a1	*	KJ446475
MF043475	C4a2a1	russia irkutsk	russia01
MF043516	C4a2a1	russia irkutsk	russia02
MF043518	C4a2a1	russia irkutsk	russia03
sb1	C4a2a1	Uyelgi, Russia	Uyelgi1
EU482323	C4a2a1a	yukaghir	yukaghir
KF148067	C4a2a1a	tungusic	tungusic14
KF148192	C4a2a1a	tungusic	tungusic15
KF148196	C4a2a1a	tungusic	tungusic16
KF148207	C4a2a1a	tungusic	tungusic17
KF148252	C4a2a1a	tungusic	tungusic18
KF148277	C4a2a1a	tungusic	tungusic19
KF148290	C4a2a1a	tungusic	tungusic20
KF148295	C4a2a1a	tungusic	tungusic21
KF148332	C4a2a1a	tungusic	tungusic22
KF148383	C4a2a1a	tungusic	tungusic23
KF148470	C4a2a1a	tungusic	tungusic24
KF148555	C4a2a1a	tungusic	tungusic25
KF148584	C4a2a1a	tungusic	tungusic26
AF346979	C4a2a1b	evenk	evenk05
AY519485	C4a2a1b	evenk	evenk04
KF148167	C4a2a1b	tungusic	tungusic27
KF148168	C4a2a1b	tungusic	tungusic28
KF148175	C4a2a1b	tungusic	tungusic29
KF148182	C4a2a1b	tungusic	tungusic30
KF148185	C4a2a1b	tungusic	tungusic31
KF148186	C4a2a1b	tungusic	tungusic32
KF148191	C4a2a1b	tungusic	tungusic33
KF148469	C4a2a1b	tungusic	tungusic34
D4j
JF742200	D4i3	Nepal	og01	outgroup
KF384014	D4i3	China	og02	outgroup
KF540585	D4i3	Taiwan	og03	outgroup
AP008278	D4j	japan	JAPAN01
AP008496	D4j	japan	JAPAN02
AP008780	D4j	japan	JAPAN04
AY255134	D4j	china	china01
FJ951469	D4j	buryat	buryat03
FJ951529	D4j	barghut	barghut03
KT726021	D4j	tibet	tibet05
KU683021	D4j	uyghur	uyghur02
KU683029	D4j	uyghur	uyghur04
KU683141	D4j	uyghur	uyghur06
KU683159	D4j	uyghur	uyghur08
KU683316	D4j	uyghur	uyghur10
KU683382	D4j	uyghur	uyghur13
KU683427	D4j	uyghur	uyghur16
KU683465	D4j	uyghur	uyghur17
KU683478	D4j	uyghur	uyghur18
KU683495	D4j	uyghur	uyghur19
KU683552	D4j	uyghur	uyghur21
KU683553	D4j	uyghur	uyghur22
KU683557	D4j	uyghur	uyghur23
KU683561	D4j	uyghur	uyghur24
KU683569	D4j	uyghur	uyghur25
KX358472	D4j	altai russia	rus_altai
KX358493	D4j	kyrgiz	kyrgiz01
KX675299	D4j	inner asia	in_asia01
MOT55	D4j	Uyelgi, Russia	Uyelgi21
	D4j	Hungary	Modern Hungarian
ARS002.B0101	D4j*	baikal bra	BAIKAL_BRA
FJ951544	D4j+(16286)	barghut	barghut06
HM153527	D4j+(16286)	tuva	tuva01
KF540701	D4j+(16286)	han (taiwan)	han
KU683091	D4j+(16286)	uyghur	uyghur05
KU683366	D4j+(16286)	uyghur	uyghur12
MF043513	D4j+(16286)	buryat	buryat15
MF522887	D4j+(16286)	pamir	pamir01
MF522901	D4j+(16286)	pamir	pamir02
MF522940	D4j+(16286)	pamir	pamir05
MH894769	D4j+(16286)	Avar elite, Kunpeszér, Carpathian Basin	HUN_AVAR02	RC26
JF824873	D4j+16311	china	china04
JF824966	D4j+16311	china	china07
KX358477	D4j+16311	belarus	belarus02
KX358494	D4j+16311	kyrgiz	kyrgiz02
KX358495	D4j+16311	kyrgiz	kyrgiz03
KX358503	D4j+16311	teleut	teleut
KX675317	D4j+16311	inner asia	in_asia02
KX675319	D4j+16311	inner asia	in_asia03
KU683349	D4j1	uyghur	uyghur11
KX457183	D4j1	thailand-laos	thai01
KX457188	D4j1	thailand-laos	thai02
KX457193	D4j1	thailand-laos	thai03
KX457194	D4j1	thailand-laos	thai04
EU482379	D4j10	tubalar	tubalar02
EU482381	D4j10	tubalar	tubalar03
EU482382	D4j10	tubalar	tubalar04
FJ951488	D4j10	buryat	buryat05
FJ951516	D4j10	barghut	barghut01
FJ951582	D4j10	khamnigan	khamnigan01
HM852867	D4j10	turkish	turkish
KX358501	D4j10	kazakh	kazakh02
AP010987	D4j11	japan	JAPAN05
FJ951501	D4j11	buryat	buryat06
MF043442	D4j11	mongol	mongol
MH894761	D4j12	Avar elite, Békésszentandrás, Carpathian Basin	HUN_AVAR01	AC3
ERR2004851	D4j12	Carpathian Basin	HQ_KAROS 1/3	Karos-Eperjesszög
ERR2004853	D4j12	Carpathian Basin	HQ_KAROS 1/5	Karos-Eperjesszög
FJ951553	D4j12	barghut	barghut08
KF849892	D4j12	china	china08
KU683395	D4j12	uyghur	uyghur14
KX358476	D4j12	belarus	belarus01
KX358480	D4j12	belarus	belarus03
KX358504	D4j12	tatarstan	tatar02
KY782243	D4j12	poland	poland01
MF043509	D4j12	buryat	buryat14
GU123036	D4j13	volga ural tatar	tatar01
KF056276	D4j13	tibet	tibet01
KF056277	D4j13	tibet	tibet02
KF056278	D4j13	tibet	tibet03
KU683424	D4j13	uyghur	uyghur15
MF522938	D4j13	pamir	pamir04
MF522953	D4j13	pamir	pamir06
AP008611	D4j14	japan	JAPAN03
AP013278	D4j14	japan	JAPAN07
KF849898	D4j15	china	china09
KF849917	D4j15	china	china11
KJ446669, KF451743	D4j15	HGDP01291	HGDP01291
KT725936	D4j15	tibet	tibet04
JQ657729	D4j16	*	JQ657729
KF849900	D4j16	china	china10
da177	D4j1b	central steppe 4-5th nomad	CS_NOMAD01
FJ415605	D4j2	lithuania	lithuania
KX977305	D4j2	black sea scythian	BS_SCYTHIAN
SBC14	D4j2	Brody, Russia	Brody1
EU007877	D4j2a	mansi	mansi
EU482362	D4j2a	ket	ket
KF148429	D4j2a	yakut	yakut01
AP011035	D4j3	japan	JAPAN06
JF824834	D4j3	china	china03
JF824927	D4j3	china	china06
KT726111	D4j3	tibet	tibet06
KU682914	D4j3	uyghur	uyghur01
KU683227	D4j3	uyghur	uyghur09
KU683511	D4j3	uyghur	uyghur20
KX457341	D4j3	thailand-laos	thai05
MH449364	D4j3	vietnam	vietnam
EU482369	D4j4	nganasan	nganasan
FJ858887	D4j4	even	even
KF148071	D4j4	evenk	evenk01
KF148203	D4j4	evenk	evenk02
da96	D4j5	tian shan hun	TS_HUN
EU482325	D4j5	yukaghir	yukaghir
KC911603	D4j5	iran	iran
KF451483	D4j5	yakut	yakut02
MH894760	D4j5a	Avar elite, Kunbábony, Carpathian Basin	HUN_AVAR03	AC2
FJ383181	D4j6	india?	india
FJ951507	D4j6	buryat	buryat08
EU482377	D4j7	tubalar	tubalar01
KF450957	D4j7	HGDP00254	KF450957
KJ446676	D4j7	HGDP00255	KJ446676
da57	D4j8	tian shan saka	TS_SAKA01
da59	D4j8	tian shan saka	TS_SAKA02
da93	D4j8	central steppe 5-13th nomad	CS_NOMAD02
EU007871	D4j8	kazakh	kazakh01
EU482337	D4j8	buryat	buryat01
FJ951456	D4j8	buryat	buryat02
FJ951485	D4j8	buryat	buryat04
FJ951542	D4j8	barghut	barghut05
FJ951550	D4j8	barghut	barghut07
JF824819	D4j8	china	china02
JF824912	D4j8	china	china05
KM096771	D4j8	serbia	serbia
KP172405	D4j8	argentina	argentina
KU683027	D4j8	uyghur	uyghur03
KU683147	D4j8	uyghur	uyghur07
KX228163	D4j8	china	china12
KX228164	D4j8	china	china13
KX228165	D4j8	china	china14
MF043450	D4j8	buryat	buryat09
MF043500	D4j8	buryat	buryat13
MF522915	D4j8	pamir	pamir03
MG646257	D4j8	poland	poland02
FJ951503	D4j9	buryat	buryat07
FJ951523	D4j9	barghut	barghut02
FJ951536	D4j9	barghut	barghut04
FJ951555	D4j9	barghut	barghut09
FJ951585	D4j9	khamnigan	khamnigan02
HM153528	D4j9	tuva	tuva02
MF043459	D4j9	buryat	buryat10
MF043465	D4j9	buryat	buryat11
MF043477	D4j9	buryat	buryat12
H1b
JX152970	H1a8	Finland	og02	outgroup
JX153239	H1a8	Finland	og04	outgroup
KT956962	H1a8	Sweden	og05	outgroup
JQ703758	H1a8a	outgroup	og01	outgroup	Behar
JX153203	H1a8a	Finland	og03	outgroup
FJ156761	H1b	usa slovak	usa02
HM060309	H1b	russia moscow	russia01
HQ284163	H1b	france russian	russia02
HQ384180	H1b	spain?	spain01
JN581648	H1b	italy?	italy01
JQ324649	H1b	basque	basque01
JQ324755	H1b	basque	basque02
JQ324799	H1b	basque	basque03
JQ324839	H1b	basque	basque04
JQ324850	H1b	basque	basque05
JQ324886	H1b	basque	basque06
JQ324924	H1b	basque	basque07
JQ664511	H1b	croatia?	croatia
JQ702409	H1b	*	JQ702409
JQ702703	H1b	*	JQ702703
JQ703337	H1b	*	JQ703337
JQ703457	H1b	*	JQ703457
JQ704402	H1b	*	JQ704402
JQ704454	H1b	*	JQ704454
JQ704624	H1b	*	JQ704624
JQ704881	H1b	*	JQ704881
JQ705231	H1b	*	JQ705231
JQ705239	H1b	*	JQ705239
JQ705836	H1b	*	JQ705836
JQ705845	H1b	*	JQ705845
JX153524	H1b	denmark	denmark04
JX153758	H1b	denmark	denmark05
JX171108	H1b	finland	finland09
KC257383	H1b	usa	usa05
KF161163	H1b	denmark	denmark07
KF161395	H1b	denmark	denmark09
KF161458	H1b	denmark	denmark11
KF161508	H1b	denmark	denmark12
KF161561	H1b	denmark	denmark13
KF161743	H1b	denmark	denmark16
KF162046	H1b	denmark	denmark18
KF162082	H1b	denmark	denmark20
KF162092	H1b	denmark	denmark21
KF162415	H1b	denmark	denmark27
KF162418	H1b	denmark	denmark28
KF162968	H1b	denmark	denmark33
KF451587	H1b	*	KF451587
KJ446327	H1b	*	KJ446327
KM101799	H1b	usa	usa06
KM102154	H1b	usa hispanic	usa08
KU867602	H1b	spain	spain09
KY408181	H1b	sardinia	sardinia01
KY408229	H1b	sardinia	sardinia02
KY410055	H1b	sardinia	sardinia03
KY410162	H1b	sardinia	sardinia04
KY410199	H1b	sardinia	sardinia05
KY410214	H1b	sardinia	sardinia06
KY410220	H1b	sardinia	sardinia07
KY670892	H1b	russia pskov region	russia09
KY670910	H1b	russia orel region	russia10
KY671036	H1b	russia tula region	russia16
MF928869	H1b	sweden	sweden04
MG646127	H1b	poland	poland09
MG952842	H1b	hungary	hungary
MH120522	H1b	poland	poland12
AM260566	H1b1	finland	finland01
AM260567	H1b1	finland	finland02
AM260568	H1b1	finland	finland03
AM260583	H1b1	finland	finland04
DQ112822	H1b1	europe	europe01
DQ112841	H1b1	europe	europe02
EF657263	H1b1	europe	europe03
EF657540	H1b1	europe	europe04
EF657611	H1b1	europe	europe05
EF657773	H1b1	europe	europe06
ERR2010635	H1b1	Karos2/72	HQ_KAROS2/72	Karos-Eperjesszög
EU600348	H1b1	druze	druze
FJ801039	H1b1	finland	finland05
GU797136	H1b1	usa	usa03
HM119592	H1b1	usa swedish	usa04
I7041	H1b1	hun bra	hun_bra01
I7043	H1b1	hun bra	hun_bra02
JN903384	H1b1	russia	russia03
JQ702114	H1b1	*	JQ702114
JQ704003	H1b1	*	JQ704003
JQ704289	H1b1	*	JQ704289
JQ704784	H1b1	germany	germany01
JQ705958	H1b1	*	JQ705958
JX152827	H1b1	denmark	denmark03
JX153009	H1b1	italy	italy02
JX153544	H1b1	finland	finland07
JX153828	H1b1	finland	finland08
KC257358	H1b1	spain	spain07
KF161702	H1b1	denmark	denmark15
KF162170	H1b1	denmark	denmark23
KX859490	H1b1	sweden	sweden02
KY198382	H1b1	ukraine trypillia culture	ukrain_ene
KY606239	H1b1	finland	finland10
KY782194	H1b1	poland	poland05
MF103671	H1b1	norway	norway
MF177169	H1b1	poland	poland07
MF317870	H1b1	uk	england02
MF498692	H1b1	germany ebra	ger_ebra01
MG429047	H1b1	baltic bra	baltic_bra02
MG646108	H1b1	poland	poland08
MG646129	H1b1	poland	poland10
MG893915	H1b1	germany	germany02
MH120536	H1b1	poland	poland13
MH120580	H1b1	poland	poland14
AY195775	H1b1+16362	usa	usa01
EU200237	H1b1+16362	*	EU200237
EU219920	H1b1+16362	*	EU219920
GU724771	H1b1+16362	poland	poland01
HM625703	H1b1+16362	austria	austria
I5836	H1b1+16362	germany bbc	ger_bbc
JQ324753	H1b1+16362	*	JQ324753
JQ702881	H1b1+16362	*	JQ702881
JQ705011	H1b1+16362	*	JQ705011
JX401415	H1b1+16362	spain	spain06
KC257366	H1b1+16362	spain	spain08
KF161859	H1b1+16362	denmark	denmark17
KF162076	H1b1+16362	denmark	denmark19
KF162407	H1b1+16362	denmark	denmark26
KF162542	H1b1+16362	denmark	denmark30
KJ486159	H1b1+16362	*	KJ486159
KM102075	H1b1+16362	usa hispanic	usa07
KP742475	H1b1+16362	czech	czech01
KX851963	H1b1+16362	sweden	sweden01
KX980414	H1b1+16362	sweden	sweden03
KY670979	H1b1+16362	russia	russia12
KY670987	H1b1+16362	russia	russia14
ERR2004849	H1b2	Karos1/1	HQ_KAROS1/1	Karos-Eperjesszög
ERR2004850	H1b2	Karos1/2	HQ_KAROS1/2	Karos-Eperjesszög
HC8	H1b2	Nyíregyháza-Oross MEGAPARK	Hconq8	Nyíregyháza-Oross MEGAPARK, 4265 533/B
JQ702529	H1b2	*	JQ702529
JQ704309	H1b2	poland	poland03
JQ705443	H1b2	*	JQ705443
JQ706010	H1b2	*	JQ706010
KF162109	H1b2	denmark	denmark22
KF162283	H1b2	denmark	denmark25
KF162632	H1b2	denmark	denmark31
KF162667	H1b2	denmark	denmark32
KF451401	H1b2	HGDP00887 russia	russia06
KF451405	H1b2	HGDP00891 russia	russia07
KF451415	H1b2	HGDP00901 russia	russia08
KP742477	H1b2	czech	czech02
KT901290	H1b2	bosnia	bosnia
KY670926	H1b2	russia	russia11
KY670985	H1b2	russia	russia13
KY782221	H1b2	poland	poland06
MG429042	H1b2	baltic bra	baltic_bra01
MG817370	H1b2	sweden	sweden05
SBC4	H1b2	Sukhoy Log, Russia	Sukhoy1
SBC8	H1b2	Sukhoy Log, Russia	Sukhoy5
JQ702566	H1b2a	russia	russia04
JQ704882	H1b2a	belarus	belarus02
JQ703268	H1b2a1	poland ashkenazi	poland02
JQ704894	H1b2a1	poland ashkenazi	poland04
JQ702415	H1b3	*	JQ702415
JQ704139	H1b3	*	JQ704139
JQ704744	H1b3	russia	russia05
JQ705350	H1b3	uk	england01
JX153876	H1b3	denmark	denmark06
KF161598	H1b3	denmark	denmark14
KF162498	H1b3	denmark	denmark29
KJ856753	H1b3	buryat	buryat
JQ324829	H1b4	spain	spain02
JQ324831	H1b4	spain	spain03
JQ324880	H1b4	spain	spain04
JQ324933	H1b4	spain	spain05
HQ184065	H1b5	belarus	belarus01
JQ704486	H1b5	*	JQ704486
JX152798	H1b5	denmark	denmark01
JX152814	H1b5	denmark	denmark02
JX152985	H1b5	finland	finland06
KF161188	H1b5	denmark	denmark08
KF161421	H1b5	denmark	denmark10
KF162194	H1b5	denmark	denmark24
KY671008	H1b5	russia	russia15
MH120509	H1b5	poland	poland11
MH120597	H1b5	poland	poland15
MH120767	H1b5	poland	poland16
MH120788	H1b5	poland	poland17
MF498711	H1ba	germany ebra	ger_ebra02
I2618	H1bs	brit bra	brit_bra
H40
JQ701843	H4	Spain	og01	outgroup
KF450830	H4	Brahui	og02	outgroup
KJ446271	H4	Pakistan	og03	outgroup
KR902538	H4	Croatia	og04	outgroup
VEJ9a	H40	Balaton Lasinja	HUN_CA
I6538	H40	BBC poland	BBC_POL
EF657581	H40	europe	europe01
HM852855	H40	turkey	turkey
JQ704876	H40	portugal	portugal
KJ801450	H40a	usa	usa01
JX152873	H40a	denmark	denmark
FJ985851	H40a	usa polish	usa02
FJ210721	H40a	germany	germany
FJ788098	H40a	usa	usa03
EF657747	H40b	europe	europe02
JQ702924	H40b	holland	holland
JQ702933	H40b	poland ashkenazi	poland
SB6	H40b	Uyelgi, Russia	Uyelgi6
SB8	H40b	Uyelgi, Russia	Uyelgi8
SB9	H40b	Uyelgi, Russia	Uyelgi9
SBC19	H40b	Uyelgi, Russia	Uyelgi15
SBC21	H40b	Uyelgi, Russia	Uyelgi17
N1a1a1a
JQ245777	N1a1a	yemen	yemen01
JQ245793	N1a1a	somalia	somalia01
JQ245795	N1a1a	somalia	somalia02
JQ245796	N1a1a	somalia	somalia03
JQ245754	N1a1a+152	kabar	kabar
KM245136	N1a1a+152	ethiopia	ethiop01
rise555	N1a1a+152	russia early bronze age	rus_eba
ERD109	N1a1a1	hungary BRA	hun_mba
hal07a	N1a1a1	LBK germany	lbk_ger01
heli11a	N1a1a1	hungary neolithic	hun_neo04
I0057	N1a1a1	LBK germany	lbk_ger02
I0174	N1a1a1	Hungary neolithic alsónyék	hun_neo03
I0412	N1a1a1	Iberia early neolithic	iber_ena
I0725	N1a1a1	anatolia neolithic outlier	anat_neo01
I1096	N1a1a1	anatolia neolithic	anat_neo02
I0100	N1a1a1a	LBK germany	lbk_ger03
I0736	N1a1a1a	anatolia neolithic	anat_neo03
I0854	N1a1a1a	anatolia neolithic	anat_neo04
I1495	N1a1a1a	hungary neolithic	hun_neo05
JX153030	N1a1a1a	italy	italy01
KY091898	N1a1a1a	danubia ancient 5th bce	hun_neo02
MG773625	N1a1a1a	roman mediterranean ancient	roman_IA01
MG773635	N1a1a1a	roman mediterranean ancient	roman_IA02
EF486518	N1a1a1a1	belgorod	russia01
EF486519	N1a1a1a1	czech	czech01
EF660944	N1a1a1a1	italy	italy02
GU123026	N1a1a1a1	russia	russia02
GU290206	N1a1a1a1	india west bengalia	india01
GU290208	N1a1a1a1	india tamil	india02
GU290215	N1a1a1a1	russian	russia03
JX154061	N1a1a1a1	finland	finland
KM103656	N1a1a1a1	westbalkan	westbalkan
MG182478	N1a1a1a1	lombard	lombard
MH120439	N1a1a1a1	poland	poland02
MH120558	N1a1a1a1	poland	poland03
rise391	N1a1a1a1	sintashta	Sintashta
EF153778	N1a1a1a1a	buryat	buryat
ERR2010638	N1a1a1a1a	Hungarian conqueror, Carpathian Basin	HQ_Karos2/9	Karos-Eperjesszög
ERR2010669	N1a1a1a1	Hungarian conqueror, Carpathian Basin	HQ_Karos2/60	Karos-Eperjesszög
ERR2009590	N1a1a1a1	Hungarian conqueror, Carpathian Basin	HQ_Karos2/31	Karos-Eperjesszög
KY083719	N1a1a1a1	Hungarian conqueror, Carpathian Basin	HQ_oroshaza	Orosháza-Görbicstanya/2	ri/2/anc3
KY083720	N1a1a1a1	Hungarian conqueror, Carpathian Basin	HQ_szabadkígyos	Szabadkígyós-Pálligeti tábla/7	ri/3/anc4
ERR2010793	N1a1a1a1a	Hungarian conqueror, Carpathian Basin	HQ_KEF2/1045	Kenézlő-Fazekaszug
ERR2010800	N1a1a1a1a	Hungarian conqueror, Carpathian Basin	HQ_KEF2/1044	Kenézlő-Fazekaszug
ERR2010796	N1a1a1a1a	Hungarian conqueror, Carpathian Basin	HQ_KEF1/10939	Kenézlő-Fazekaszug
ERR2010798	N1a1a1a1a	Hungarian conqueror, Carpathian Basin	HQ_KEF2/1027	Kenézlő-Fazekaszug
GU290209	N1a1a1a1a	hungary	hungary01
GU290214	N1a1a1a1a	kazakh	kazakh
KX675315	N1a1a1a1a	inner asia	InnerAsia
sb2	N1a1a1a1a	Uyelgi, Russia	Uyelgi2
sbc16	N1a1a1a1a	Uyelgi, Russia	Uyelgi12
sbc17	N1a1a1a1a	Uyelgi, Russia	Uyelgi13
sbc23	N1a1a1a1a	Uyelgi, Russia	Uyelgi19
sbc24	N1a1a1a1a	Uyelgi, Russia	Uyelgi20
EF657753	N1a1a1a2	europe	europe
FJ348184	N1a1a1a2	hutterite	hutterite
GU290210	N1a1a1a2	usa european	usa01
GU290211	N1a1a1a2	usa european	usa02
GU290212	N1a1a1a2	france	france
HM047061	N1a1a1a2	germany	germany01
I0659	N1a1a1a2	LBK germany	lbk_ger04
I1765d	N1a1a1a2	bbc britain	BBC_brit
JQ703931	N1a1a1a2	*	JQ703931
JQ705002	N1a1a1a2	belgium	belgium
JQ705075	N1a1a1a2	wales	wales
JQ705522	N1a1a1a2	czech	czech02
JQ705527	N1a1a1a2	*	JQ705527
KC257309	N1a1a1a2	usa	usa03
KC533517	N1a1a1a2	south africa	s_afr01
KC533519	N1a1a1a2	south africa	s_afr02
KF161961	N1a1a1a2	denmark	denmark01
KF161982	N1a1a1a2	denmark	denmark02
KF162839	N1a1a1a2	denmark	denmark03
KF601409	N1a1a1a2	austria	austria
KM101858	N1a1a1a2	caucasian usa	usa04
MH120577	N1a1a1a2	poland	poland01
GU290213	N1a1a1a3	usa caucasian	usa05
GU290216	N1a1a1a3	russian	russia04
hal15a	N1a1a1a3	LBK germany	lbk_ger05
I0176	N1a1a1a3	hungary neolithic	hun_neo06
JQ702819	N1a1a1a3	*	JQ702819
JQ704871	N1a1a1a3	scotland	scotland
JQ705850	N1a1a1a3	*	JQ705850
KF161228	N1a1a1a3	denmark	denmark04
KF161894	N1a1a1a3	denmark	denmark05
MG952846	N1a1a1a3	hungary szeged	hungary02
MK007328	N1a1a1a3	germany	germany02
KY091895	N1a1a1a3	danubia ancient 5th bce	hun_neo01
GU290207	N1a1a1b	Italy	GU290207
EF486517	N1a1a2	russia novgorod	russia05
JQ701924	N1a1a2	*	JQ701924
EF184638	N1a1a3	tanzania	tanzania
hal27a	N1a1a3	LBK germany	lbk_ger06
JN581656	N1a1a3	italy	italy03
JN581659	N1a1a3	italy	italy04
JQ245788	N1a1a3	ethiopia	ethiop02
JQ245789	N1a1a3	ethiopia	ethiop03
JQ245790	N1a1a3	ethiopia	ethiop04
JQ245794	N1a1a3	somalia	somalia04
JQ245797	N1a1a3	somalia	somalia05
KF451153	N1a1a3	Israel Bedouin	KF451153
KJ446050	N1a1a3	bedouin	bedouin
KM245135	N1a1a3	ethiopia	ethiop05
KM245137	N1a1a3	morocco	morocco
KM986560	N1a1a3	yemen	yemen02
KM986587	N1a1a3	yemen	yemen03
KM986603	N1a1a3	yemen	yemen04
KM986607	N1a1a3	yemen	yemen05
KM986616	N1a1a3	yemen	yemen06
KM986623	N1a1a3	yemen	yemen07
KY797211	N1a1a3	lebanon	lebanon
JQ245734	N1a1b	pamir	og01	outgroup
KF162427	N1a1b	pamir	og02	outgroup
R11b
AY255147	R11	china	china01
KF451306	R11	china han	china11	HGDP00786
KX228175	R11	china	china15
KX228176	R11	china	china16
KX228177	R11	china	china17
AP010998	R11a	japan	japan01
DQ112788	R11a	asia	asia
FJ969382	R11a	china?	china04
GU392099	R11a	china	china05
GU392100	R11a	china	china06
GU392101	R11a	china	china07
KF451606	R11a	china tuija	china12	HGDP01100
KJ446159	R11a	china han	china han	HGDP00786
KJ446160	R11a	china tuija	china tuija	HGDP01100
FJ748721	R11b	china	china03
JF824897	R11b	china	china08
JF824990	R11b	china	china09
KF849948	R11b	china	china13
KF384020	R11b1	china	china10
KX456813	R11b1	thailand laos	thai_laos
MH449100	R11b1	vietnam	vietnam
JN857012	R11b1a	altaian kizhi	alt_kizhi
AY255163	R11b1b	china	china02
KF451700	R11b1b	xibo	xibo
KJ446158	R11b1b	china	china14
KT725980	R11b1b	tibet	tibet
SBC5	R11b1b	Sukhoy Log, Russia	Sukhoy2
KX353759	R2+13500	Iran, Neolithic, Tepe Abdul Hosein	og03	outgroup
KX457017	R2+13500	Thailand	og04	outgroup
AY714007	R2+13500+195	India	og01	outgroup
JN581649	R2+13500+195	Italy	og02	outgroup
T1a1
JQ703693	T1a	*	JQ703693
EF177409	T1a	portugal	PORTUGAL
EU935435	T1a	egypt	EGYPT01
EU935441	T1a	egypt	EGYPT03
EU935447	T1a	egypt	EGYPT05
JQ705058	T1a	*	JQ705058
JQ705713	T1a	*	JQ705713
JQ797975	T1a	iran	iran01
JQ798023	T1a	india	INDIA05
JQ798024	T1a	sardinia	italy10
JQ798028	T1a	iraq	iraq02
JQ798029	T1a	crete	crete
JX153070	T1a	italy, calabria	italy04
JX153107	T1a	italy, calabria	italy05
KF451056	T1a	*	KF451056
KF451214	T1a	*	KF451214
KF451407	T1a	*	KF451407
KF451574	T1a	*	KF451574
KJ445831	T1a	*	KJ445831
KJ445832	T1a	*	KJ445832
KJ445833	T1a	*	KJ445833
KJ445840	T1a	*	KJ445840
KJ735673	T1a	uk	UK03
KP317014	T1a	yemen	yemen01
KP317015	T1a	yemen	yemen02
KP797881	T1a	bulgaria	bulgaria01
KU867586	T1a	spain?	SPAIN03
KX440297	T1a	tunisia	tunisia01
KX440298	T1a	tunisia	tunisia02
KY670967	T1a	russia vladimir	russia07
KY671058	T1a	russia vladimir	russia10
MF362762	T1a	armenia ararat	armenia04
EU935439	T1a+152	egypt	EGYPT02
EU935444	T1a+152	egypt	EGYPT04
EU935452	T1a+152	egypt	EGYPT06
EU935455	T1a+152	egypt	EGYPT07
JN083377	T1a+152	armenian	armenia01
JQ031816	T1a+152	lebanon	lebanon
KF162793	T1a+152	danish	denmark30
KT124611	T1a+152	wales	UK04
AF382006	T1a1	spain	SPAIN01
AY339572	T1a1	finland	FINLAND01
AY339573	T1a1	finland	FINLAND02
AY339574	T1a1	finland	FINLAND03
AY339575	T1a1	finland	FINLAND04
AY495288	T1a1	usa caucasian	USA01
AY495289	T1a1	usa caucasian	USA02
AY495290	T1a1	usa caucasian	USA03
AY495291	T1a1	usa caucasian	USA04
AY495292	T1a1	usa caucasian	USA05
AY495293	T1a1	usa caucasian	USA06
AY495295	T1a1	usa caucasian	USA07
AY495297	T1a1	usa caucasian	USA08
AY714015	T1a1	india	INDIA01
DQ112817	T1a1	europe	EUROPE01
DQ112835	T1a1	europe	EUROPE02
DQ112943	T1a1	europe	EUROPE03
EF657240	T1a1	europe	EUROPE04
EF657397	T1a1	europe	EUROPE05
EF657427	T1a1	europe	EUROPE06
EF657430	T1a1	europe	EUROPE07
EF657554	T1a1	europe	EUROPE08
EF657686	T1a1	europe	EUROPE09
ERR2004860	T1a1	Hungarian Conqueror, Hungary, Karos2/26	HQ_KAROS2/26	Karos-Eperjesszög
ERR2009484	T1a1	Hungarian Conqueror, Hungary, Karos2/18	HQ_KAROS2/18	Karos-Eperjesszög
ERR2009580	T1a1	Hungarian Conqueror, Hungary, Karos2/13	HQ_KAROS2/13	Karos-Eperjesszög
ERR2009583	T1a1	Hungarian Conqueror, Hungary, Karos2/23	HQ_KAROS2/23	Karos-Eperjesszög
ERR2009588	T1a1	Hungarian Conqueror, Hungary, Karos2/32	HQ_KAROS2/32	Karos-Eperjesszög
ERR2010801	T1a1	Hungarian Conqueror, Hungary, Kenézlő-Fazekaszug 2/1031	HQ_KEF2/1031	Kenézlő-Fazekaszug 2/1031
EU007876	T1a1	kchanti	INDIA02
EU367994	T1a1	*	EU367994
FJ348197	T1a1	hutterite?	HUTTERITE
GQ304742	T1a1	italy	italy01
GU122980	T1a1	tatar?	tatar
GU365880	T1a1	usa	USA09
GU944473	T1a1	usa german	USA10
HC7	T1a1	Hungarian conqueror, Hungary	Hconq7	M3 161. lelőhely, 136. 531/B
HQ167734	T1a1	ukranian	UKRAINE01
HQ384202	T1a1	spain	SPAIN02
I0418	T1a1	Samara EBRA	RUS_EBA
I0422	T1a1	Samara srubnaya	SRUBNA
I0550	T1a1	GermanyCWC	GER_CWC
I4892	T1a1	Czech EBRA	CZE_EBA
I5660	T1a1	GermanyBBC	GER_BBC01
I6624	T1a1	GermanyBBC	GER_BBC02
JQ664522	T1a1	croatia	croatia
JQ701804	T1a1	*	JQ701804
JQ701940	T1a1	*	JQ701940
JQ702035	T1a1	*	JQ702035
JQ702274	T1a1	*	JQ702274
JQ702340	T1a1	*	JQ702340
JQ702556	T1a1	*	JQ702556
JQ702716	T1a1	*	JQ702716
JQ702784	T1a1	*	JQ702784
JQ702853	T1a1	*	JQ702853
JQ702962	T1a1	*	JQ702962
JQ702986	T1a1	*	JQ702986
JQ703240	T1a1	*	JQ703240
JQ703395	T1a1	*	JQ703395
JQ703670	T1a1	*	JQ703670
JQ703708	T1a1	*	JQ703708
JQ703739	T1a1	*	JQ703739
JQ704249	T1a1	*	JQ704249
JQ704594	T1a1	*	JQ704594
JQ704735	T1a1	*	JQ704735
JQ704967	T1a1	*	JQ704967
JQ705207	T1a1	*	JQ705207
JQ705266	T1a1	*	JQ705266
JQ705269	T1a1	*	JQ705269
JQ705335	T1a1	*	JQ705335
JQ705353	T1a1	*	JQ705353
JQ705463	T1a1	*	JQ705463
JQ705497	T1a1	*	JQ705497
JQ705663	T1a1	*	JQ705663
JQ705778	T1a1	*	JQ705778
JQ705955	T1a1	*	JQ705955
JQ797977	T1a1	morocco	morocco01
JQ797978	T1a1	estonia	estonia01
JQ797979	T1a1	sweden	SWEDEN02
JQ797980	T1a1	russia, kabardino-balkaria republic	russia01
JQ797981	T1a1	turkey	turkey01
JQ797984	T1a1	morocco berber	morocco02
JQ797985	T1a1	italy	italy02
JQ797986	T1a1	estonia	estonia02
JQ797987	T1a1	italy	italy03
JQ797988	T1a1	russia, kabardino-balkaria republic	russia02
JQ797989	T1a1	northern ossete	ossete01
JQ797990	T1a1	russia, karachay-cherkessia republic	russia03
JQ797996	T1a1	turkey	turkey02
JQ797997	T1a1	iraq	iraq01
JQ797999	T1a1	iran	iran02
JQ798000	T1a1	iran	iran03
JQ798001	T1a1	India (MadhyaPradesh-Keer)	INDIA03
JQ798002	T1a1	india (UttarPradesh-Kanjar)	INDIA04
JX152886	T1a1	denmark	denmark01
JX153164	T1a1	denmark	denmark02
JX153297	T1a1	denmark	denmark03
JX153402	T1a1	denmark	denmark04
JX153419	T1a1	denmark	denmark05
JX153508	T1a1	denmark	denmark07
JX153684	T1a1	denmark	denmark08
JX153906	T1a1	denmark	denmark09
JX153916	T1a1	denmark	denmark10
KC286602	T1a1	austria?	AUSTRIA
KC911587	T1a1	iran	iran04
KF161106	T1a1	danish?	denmark11
KF161269	T1a1	danish?	denmark12
KF161524	T1a1	danish?	denmark13
KF161590	T1a1	danish?	denmark14
KF161998	T1a1	danish?	denmark16
KF162064	T1a1	danish?	denmark17
KF162113	T1a1	danish?	denmark18
KF162202	T1a1	danish?	denmark19
KF162218	T1a1	danish?	denmark20
KF162269	T1a1	danish?	denmark21
KF162280	T1a1	danish?	denmark22
KF162339	T1a1	danish?	denmark23
KF162353	T1a1	danish?	denmark24
KF162417	T1a1	danish?	denmark25
KF162486	T1a1	danish?	denmark26
KF162527	T1a1	danish?	denmark27
KF162663	T1a1	danish?	denmark28
KF162746	T1a1	danish?	denmark29
KF162794	T1a1	danish?	denmark31
KF287642	T1a1	irish	IRELAND01
KF408422	T1a1	usa english	USA11
KF450942	T1a1	*	KF450942
KF450948	T1a1	*	KF450948
KF451316	T1a1	*	KF451316
KJ194167	T1a1	usa	USA12
KJ445837	T1a1	*	KJ445837
KJ445839	T1a1	*	KJ445839
KJ748572	T1a1	russian, russia	russia04
KJ856760	T1a1	buryat	buryat
KM101850	T1a1	usa	USA13
KM102082	T1a1	usa	USA15
KP240920	T1a1	*	KP240920
KP317035	T1a1	united arab emirates	UAE
KP900940	T1a1	ukranian, poland	UKRAINE02
KT166836	T1a1	finnish	finland08
KT799550	T1a1	sweden	SWEDEN03
KX017540	T1a1	irish	IRELAND02
KX467282	T1a1	india, yammu and kashmir	INDIA06
MF498702	T1a1	Germany EBRA	GER_EBA
RISE175	T1a1	Sweden LBRA	SWE_LBA
RISE484	T1a1	Hungary BRA	HUN_BA
MH894750	T1a1+@152	Avar Elite, Carpathian Basin	HUN_AVAR01	AC14
MH894767	T1a1+@152	Avar Elite, Carpathian Basin	HUN_AVAR02	AC9
JQ702343	T1a1+@152	*	JQ702343
JQ702988	T1a1+@152	*	JQ702988
KF161949	T1a1+@152	danish?	denmark15
KF162878	T1a1+@152	danish?	denmark32
KM101959	T1a1+@152	usa	USA14
JX153438	T1a1'3	denmark	denmark06
KX440277	t1a1a1?	adygea	adygea
KX440278	t1a1a1?	bulgaria	bulgaria02
KX440279	t1a1a1?	north ossetia	ossete02
JQ798090	T2c	OG	OG01	outgroup
KF451011	T2c	Burusho Pakistan	OG02	outgroup
KJ445858	T2c	Burusho Pakistan	OG03	outgroup
FJ480957	T1a1	sweden	SWEDEN01
JF830257	T1a1	canada	canada
JF830642	T1a1	england	UK01
JF833038	T1a1	*	JF833038
JF833040	T1a1	british isles	UK05
JF836809	T1a1	*	JF836809
JF837819	T1a1	finland	finland05
JF905569	T1a1	*	JF905569
JF930640	T1a1	*	JF930640
JF979131	T1a1	*	JF979131
JN089342	T1a1	england	UK02
JN880467	T1a1	ireland	ireland03
KM586246	T1a1	finland	finland06
KU683002	T1a1	uyghur	uyghur01
KU683028	T1a1	uyghur	uyghur02
KU683119	T1a1	uyghur	uyghur03
KU683123	T1a1	uyghur	uyghur04
KU683129	T1a1	uyghur	uyghur05
KU683174	T1a1	uyghur	uyghur06
KU683343	T1a1	uyghur	uyghur07
KU683356	T1a1	uyghur	uyghur08
KU683394	T1a1	uyghur	uyghur09
KU683397	T1a1	uyghur	uyghur10
KU683402	T1a1	uyghur	uyghur11
KU683516	T1a1	uyghur	uyghur12
KU683524	T1a1	uyghur	uyghur13
KX826085	T1a1	armenia	armenia02
KX950711	T1a1	armenian syria	armenia03
KY399205	T1a1	italy	italy06
KY408169	T1a1	italy sardinia	italy07
KY408182	T1a1	italy sardinia	italy08
KY670839	T1a1	russia vladimir	russia05
KY670889	T1a1	russia tula	russia06
KY671005	T1a1	russia pskov	russia08
KY671040	T1a1	russia vladimir	russia09
KY671063	T1a1	russia vladimir	russia11
KY671086	T1a1	russia belgorod	russia12
KY782164	T1a1	poland	poland01
MF039861	T1a1	italy	italy09
MF116163	T1a1	sweden	SWEDEN04
MF362862	T1a1	armenia	armenia05
MF497488	T1a1	finland	finland07
MF523021	T1a1	pamir	pamir01
MF523024	T1a1	pamir	pamir02
MF523053	T1a1	pamir	pamir03
MF523143	T1a1	pamir	pamir04
MF523204	T1a1	pamir	pamir05
MF523209	T1a1	pamir	pamir06
MF523222	T1a1	pamir	pamir07
MF614760	T1a1	usa	USA16
MG182461	T1a1	longobard	longobard
MG183815	T1a1	australia	australia
MG597233	T1a1	sweden	SWEDEN05
MG646106	T1a1	poland	poland02
MG646185	T1a1	poland	poland03
MG709149	T1a1	russia	russia13
MH102415	T1a1	sweden	sweden06
MH120477	T1a1	poland	poland04
MH120535	T1a1	poland	poland05
MH817478	T1a1	ashkenazi jew czech republic	czech
SBC2	T1a1	Bayanovo, Russia	Bay2
T2b4h
JQ702951	T2b3e	Scotland	og01	outgroup
JQ705199	T2b3e	*	og02	outgroup
JQ705417	T2b3e	England	og03	outgroup
KF162730	T2b3e	Denmark	og04	outgroup
KM101837	T2b3e	usa caucasian	og05	outgroup
EF657542	T2b4	europe	europe
EU007870	T2b4	kazakh	kazakh01
JN037468	T2b4	*	JN037468
JN232198	T2b4	*	JN232198
JQ701999	T2b4	*	JQ701999
JQ702012	T2b4	*	JQ702012
JQ702516	T2b4	england	england01
JQ703501	T2b4	ireland	ireland01
JQ703710	T2b4	germany	germany01
JQ704597	T2b4	*	JQ704597
JQ704746	T2b4	england	england02
JQ798070	T2b4	usa	usa01	western european descent
JQ798071	T2b4	greece	greece
JX153463	T2b4	denmark	denmark02
KC911583	T2b4	iran	iran
KF161573	T2b4	denmark	denmark01
KF451394	T2b4	*	KF451394
KJ445857	T2b4	russia	russia01
KM047205	T2b4	poland	poland01
KX440336	T2b4	russia	russia02
KX440337	T2b4	czech	czech
KX440338	T2b4	turkey	turkey
KY670903	T2b4	russia	russia03
KY670997	T2b4	russia	russia04
KY670998	T2b4	russia	russia05
MH120489	T2b4	poland	poland02
MH120609	T2b4	poland	poland03
MH120778	T2b4	poland	poland04
AY339568	T2b4+152	finland	finland01
EU492455	T2b4+152	ireland	ireland02
EU494628	T2b4+152	*	EU494628
JF904739	T2b4+152	*	JF904739
JN899566	T2b4+152	*	JN899566
JQ702058	T2b4+152	*	JQ702058
JQ702464	T2b4+152	*	JQ702464
JQ702800	T2b4+152	*	JQ702800
JQ704869	T2b4+152	*	JQ704869
JQ705242	T2b4+152	*	JQ705242
JQ798067	T2b4+152	kuwait	kuwait01
JX153599	T2b4+152	finland	finland02
JX153804	T2b4+152	denmark	denmark06
KC257393	T2b4+152	usa	usa02
KF161497	T2b4+152	denmark	denmark03
KF161544	T2b4+152	denmark	DENMARK28
KF161778	T2b4+152	denmark	denmark04
KF161818	T2b4+152	denmark	denmark05
KX440339	T2b4+152	sardinia	sardinia01
MF116364	T2b4+152	germany swedish	germany02
MH605020	T2b4+152	finland	finland03
MK185699	T2b4+152	england	england03
EF177439	T2b4a	portugal	portugal01
GU123018	T2b4a	russia	russia06
JF836084	T2b4a	*	JF836084
JF937089	T2b4a	england	england04
JQ702564	T2b4a	*	JQ702564
JQ704911	T2b4a	england	england05
JQ705600	T2b4a	*	JQ705600
JX153426	T2b4a	denmark	denmark15
JX153484	T2b4a	denmark	denmark16
JX153915	T2b4a	denmark	denmark17
JX153970	T2b4a	denmark	denmark18
KC686616	T2b4a	england	england06
KF161135	T2b4a	denmark	denmark07
KF161205	T2b4a	denmark	denmark08
KF161285	T2b4a	denmark	denmark09
KF161306	T2b4a	denmark	denmark10
KF161526	T2b4a	denmark	denmark11
KF161929	T2b4a	denmark	denmark12
KF162292	T2b4a	denmark	denmark13
KF162521	T2b4a	denmark	denmark14
KY573997	T2b4a	ukraine	ukraine
KY670873	T2b4a	russia	russia07
KY670935	T2b4a	russia	russia08
JQ702323	T2b4a1	*	JQ702323
JQ704738	T2b4a1	*	JQ704738
JQ798069	T2b4a1	sardinia	sardinia02
JX153981	T2b4a1	denmark	denmark23
KF161246	T2b4a1	denmark	denmark19
KF162368	T2b4a1	denmark	denmark20
KF162384	T2b4a1	denmark	denmark21
KF162476	T2b4a1	denmark	denmark22
JF900491	T2b4b	*	JF900491
JQ703842	T2b4b	england	england07
JQ704688	T2b4b	germany	germany03
JQ704925	T2b4b	*	JQ704925
JQ705883	T2b4b	*	JQ705883
JQ705939	T2b4b	england	england08
KF161236	T2b4b	denmark	denmark24
KM101889	T2b4b	usa	usa03
MG706447	T2b4b	usa	usa04
MH120751	T2b4b	poland	poland05
JQ702604	T2b4c	*	JQ702604
JQ704742	T2b4c	*	JQ704742
JQ702158	T2b4d	*	JQ702158
JQ703734	T2b4d	*	JQ703734
HM852802	T2b4e	azeri	azeri
JQ798064	T2b4e	nepal	nepal01
JQ798065	T2b4e	nepal	nepal02
JQ701897	T2b4f	*	JQ701897
JQ703508	T2b4f	*	JQ703508
JQ704596	T2b4f	*	JQ704596
JX152936	T2b4f	denmark	denmark26
JX152937	T2b4f	denmark	denmark27
KF161248	T2b4f	denmark	denmark25
KX440335	T2b4f	portugal	portugal02
KX833063	T2b4f	england	england09
EF660982	T2b4g	italy	italy01
JQ798068	T2b4g	italy	italy02
ERR2009522	T2b4h	Hungarian Conqueror, Hungary, Karos 1/3286	HQ_KAROS1/3286	Karos-Eperjesszög 1/3286
EU007872	T2b4h	kazakh	kazakh02
JQ798066	T2b4h	kuwait	kuwait02
sbc10	T2b4h	Bartym, Russia	Bartym2
sbc3	T2b4h	Bayanovo, Russia	Bay3
JQ702278	T2b4i	*	JQ702278
JX153109	T2b4i	italy	italy03
I0424	T2b4	srubnaya	srubnaya
I7570	T2b4+152	england mba	BRIT_MBA
U2e1
AY714026	U2e	india	india01
KP763831	U2e	india	india03
AF382004	U2e1	spain	spain01
sbc12	U2e1	Bartym, Russia	Bartym4
EF660957	U2e1	italy	italy01
FJ147311	U2e1	tubalar	tubalar
i0012	U2e1	sweden motala whg	swe_whg01
i0017	U2e1	sweden motala whg	swe_whg02
i7251	U2e1	czech bbc	czech_BBC
JQ701887	U2e1	belarus	belarus01
JQ702485	U2e1	*	JQ702485
JQ702654	U2e1	switzerland	switzerland
JQ703356	U2e1	germany	germany01
JQ703994	U2e1	*	JQ703994
JQ704042	U2e1	england	england
KF161734	U2e1	denmark	denmark05
KF450905	U2e1	pakistan makrani	pakistan01
KF450979	U2e1	pakistan khalash	pakistan02
KF450983	U2e1	pakistan khalash	pakistan03
KF450984	U2e1	pakistan khalash	pakistan04
KJ856705	U2e1	altaian kazakh	kazakh
KJ856827	U2e1	poland	poland02
KP637273	U2e1	arab spain	spain05
KU530226	U2e1	usa	usa04
KY409253	U2e1	italy	italy04
MF522922	U2e1	pamir	pamir
MH981625	U2e1	south africa	s_africa02
RISE512	U2e1	andronovo outlier, russia	ANDRONOVO_RISE512
DA16	U2e1'2'3	central steppe karkarali kurgan iron age	Central_Steppe_DA16
KM378618	U2e1'2'3	usa	usa03
KP763851	U2e1'2'3	india	india04
KY408321	U2e1'2'3	italy	italy03
DQ156211	U2e1a	spain	spain03
FJ828532	U2e1a	*	FJ828532
GQ891613	U2e1a	usa	usa01
KJ445820	U2e1a	*	KJ445820
AM260596	U2e1a1	finland	finland01
AY714040	U2e1a1	india	india02
AY882382	U2e1a1	spain	spain02
EF177434	U2e1a1	portugal	portugal
HQ218053	U2e1a1	usa	usa02
JQ702106	U2e1a1	*	JQ702106
JQ702398	U2e1a1	*	JQ702398
JQ703530	U2e1a1	*	JQ703530
JQ703589	U2e1a1	*	JQ703589
JQ703957	U2e1a1	*	JQ703957
JQ704061	U2e1a1	*	JQ704061
JQ705559	U2e1a1	*	JQ705559
JQ705602	U2e1a1	*	JQ705602
JQ705711	U2e1a1	*	JQ705711
JQ705989	U2e1a1	*	JQ705989
JX152969	U2e1a1	finland	finland02
JX153403	U2e1a1	denmark	denmark01
JX153514	U2e1a1	denmark	denmark02
JX154067	U2e1a1	finland	finland03
JX154073	U2e1a1	finland	finland04
JX160107	U2e1a1	germany	germany02
JX219370	U2e1a1	germany	germany03
JX297141	U2e1a1	spain basque	spain04
KC533489	U2e1a1	south africa	s_africa01
KC911479	U2e1a1	iran	iran01
KC911513	U2e1a1	iran	iran02
KF161351	U2e1a1	denmark	denmark03
KF161708	U2e1a1	denmark	denmark04
KF161810	U2e1a1	denmark	denmark06
KF162556	U2e1a1	denmark	denmark07
KF451625	U2e1a1	italy	italy02
KF606970	U2e1a1	czech	czech
KJ856677	U2e1a1	belarus	belarus02
KJ856694	U2e1a1	belarus	belarus03
KJ856697	U2e1a1	slovakia	slovakia01
KJ856736	U2e1a1	slovakia	slovakia02
KU867611	U2e1a1	spain	spain06
FJ348224	U3a2a	*	OG01	outgroup
JX153094	U3a2a	Italy	OG02	outgroup
KY411463	U3a2a	Jordan	OG03	outgroup
cim359	U2e1a1	cimmerian lba ukraine	ukrain_LBA
DQ112818	U2e1a1	europe	europe01
DQ112891	U2e1a1	europe	europe02
EF657570	U2e1a1	europe	europe03
EF657718	U2e1a1	europe	europe04
i1541	U2e1a1	ger cwc	ger_CWC
i5023	U2e1a1	ger bbc	ger_BBC
JX171124	U2e1a1	finland	finland05
KJ856799	U2e1a1	poland	poland01
KJ856834	U2e1a1	ukrania	ukraina
KY930472	U2e1a1	bulgaria	bulgaria01
MF362873	U2e1a1	armenia	armenia01
MF362889	U2e1a1	armenia	armenia02
MG845188	U2e1a1	bulgaria	bulgaria02
U3a
AF381983	U3a	morocco	morocco03
HM852891	U3a	georgia	georgia
HQ436348	U3a	armenia	armenia
KC911550	U3a	iran	iran
KF451722	U3a	mozabite	mozabite01	hgdp01269
KF451730	U3a	mozabite	mozabite02	hgdp01277
KF451731	U3a	mozabite	mozabite03	hgdp01278
KP184339	U3a	germany	germany01
KT779163	U3a	lebanon	lebanon01
KT779172	U3a	lebanon	lebanon02
KT779189	U3a	lebanon	lebanon03
KT779202	U3a	lebanon	lebanon04
KY408221	U3a	sardinia	sardinia01
KY409483	U3a	sardinia	sardinia02
KY411466	U3a	spain	spain01
KY411467	U3a	morocco	morocco01
KY411468	U3a	morocco	morocco02
KY411469	U3a	saudi arab	saudi
KY411470	U3a	egypt	egypt01
KY411471	U3a	egypt	egypt02
KY797185	U3a	phoenician	phoenic01
KY797188	U3a	phoenician	phoenic02
DQ112836	U3a1	europe	europe01
DQ156213	U3a1	spain?	spain02
EF657422	U3a1	europe	europe02
EU057183	U3a1	*	EU057183
HM625682	U3a1	austria?	austria
HQ404665	U3a1	spain	spain04
I0551	U3a1	germany middle neolit	mn_ger
I1303	U3a1	iberia calcolit	calc_ibe
JQ705014	U3a1	*	JQ705014
JQ705387	U3a1	*	JQ705387
JX152854	U3a1	denmark	denmark10
JX153939	U3a1	denmark	denmark11
JX154025	U3a1	denmark	denmark12
KF161327	U3a1	denmark	denmark02
KF161367	U3a1	denmark	denmark03
KF161806	U3a1	denmark	denmark04
KF162006	U3a1	denmark	denmark05
KF162097	U3a1	denmark	denmark06
KF162263	U3a1	denmark	denmark07
KF162390	U3a1	denmark	denmark08
KF162952	U3a1	denmark	denmark09
KJ856809	U3a1	czech	czech
KT698026	U3a1	serbia	serbia
KT779191	U3a1	lebanon	lebanon06
KX539226	U3a1	usa	usa01
KY408243	U3a1	sardinia	sardinia03
KY411455	U3a1	mauritania	mauritania
KY411459	U3a1	germany	germany02
KY411460	U3a1	germany	germany03
KY411461	U3a1	spain	spain03
MF441688	U3a1	sweden	sweden01
MH120431	U3a1	poland	poland01
MH120544	U3a1	poland	poland02
MK321335	U3a1	portugal_prehistory	prehis_port
SBC7	U3a1	Sukhoy Log, Russia	Sukhoy4
FJ968795	U3a1a	usa	usa02
GU122986	U3a1a	volgaural tatar	tatar
JQ703990	U3a1a	*	JQ703990
JQ705871	U3a1a	*	JQ705871
KF161357	U3a1a	denmark	denmark13
KF161897	U3a1a	denmark	denmark14
KF162268	U3a1a	denmark	denmark15
KJ856754	U3a1a	russia	russia01
KJ856806	U3a1a	russia	russia02
KY369151	U3a1a	*	KY369151
KY411454	U3a1a	poland	poland03
MH492638	U3a1a	poland	poland04
MH492640	U3a1a	poland	poland05
MH511097	U3a1a	sweden	sweden02
PCA0028	U3a1a	poland iron age	ia_pol02
JN203207	U3a1a1	poland	poland6
JQ704950	U3a1a1	ireland	ireland
JX153017	U3a1a1	italy	italy
PCA0004	U3a1a1	poland iron age	ia_pol01
EF657252	U3a1b	europe	europe03
EF657698	U3a1b	europe	europe04
JQ664533	U3a1b	NEC24	croatia
JQ702677	U3a1b	*	JQ702677
JQ702681	U3a1b	*	JQ702681
MF768085	U3a1b	sweden	sweden03
MG230113	U3a1b	*	MG230113
AF381982	U3a1c	canary	canary01
JQ703769	U3a1c	germany	germany04
JX154057	U3a1c	denmark	denmark21
KF161165	U3a1c	denmark	denmark16
KF161178	U3a1c	denmark	denmark17
KF162219	U3a1c	denmark	denmark18
KF162675	U3a1c	denmark	denmark19
KF162718	U3a1c	denmark	denmark20
KY411457	U3a1c	canary	canary02
KY411458	U3a1c	canary	canary03
MG496255	U3a1c	sweden	sweden04
HQ286323	U3a1c1	england	england
JQ704420	U3a1c1	*	JQ704420
JQ705739	U3a1c1	*	JQ705739
JX153689	U3a1c1	denmark	denmark24
KF161262	U3a1c1	denmark	denmark22
KF161553	U3a1c1	denmark	denmark23
KY411456	U3a1c1	germany	germany05
KF162243	U3a'c	denmark	denmark01
KT779195	U3a'c	lebanon	lebanon05
EF556158	U3b1a	*	og01	outgroup
KY411479	U3b1a	Tunisia	og02	outgroup
AY882385	U3b1a1	Yemen	og03	outgroup
KC911623	U3b1a1	Iran	og04	outgroup
U4a1
AED92b	U4a	bavaria not deformed skull	MED_bavar
DQ112859	U4a	asia	asia
FJ493505	U4a	russia tubalar even or ulchi	russia02
FJ493507	U4a	mansi	mansi
JQ664520	U4a	ancient european?	croatia
KF161089	U4a	denmark	denmark07
KF161939	U4a	denmark	denmark18
KF162727	U4a	denmark	denmark23
KF162833	U4a	denmark	denmark24
KJ716337	U4a	usa german	usa04
KY496877	U4a	finland	finland01
KY496878	U4a	finland	finland02
KY797214	U4a	lebanon	KY797214
MF177143	U4a	poland	poland09
MF362724	U4a	armenia ancient	armenia_bra
MF498705	U4a	germany ancient	ger_eba02
MG182492	U4a	lombard	lombard
MG429013	U4a	baltic ancient	balt_cwc01
MG429014	U4a	baltic ancient	balt_cwc02
MG429015	U4a	baltic ancient	balt_cwc03
EU597564	U4a1	kalash pakistan	pakistan01
EU597575	U4a1	kalash pakistan	pakistan02
HM852776	U4a1	armenia	armenia01
I0231	U4a1	yamnaya samara	yamnaya_rus
JQ703903	U4a1	germany	germany01
JQ703947	U4a1	czech	czech02
JQ704215	U4a1	ireland	ireland02
JX462724	U4a1	india	india01
KC990673	U4a1	india	india02
KF161073	U4a1	denmark	denmark06
KF161335	U4a1	denmark	denmark09
KF161338	U4a1	denmark	denmark10
KF161522	U4a1	denmark	denmark12
KF161730	U4a1	denmark	denmark13
KF162533	U4a1	denmark	denmark19
KF450841, KJ445964	U4a1	*	HGDP00056
KF450964, KJ445959	U4a1	*	HGDP00277
KF450965, KJ445957	U4a1	*	HGDP00279
KF450973,KJ445962	U4a1	*	HGDP00302
KF450976, KJ445958	U4a1	*	HGDP00309
KF450977, KJ445960	U4a1	*	HGDP00311
KF450978, KJ445961	U4a1	*	HGDP00313
KF451618, KJ445965	U4a1	*	HGDP01156
KJ856729	U4a1	kalmyk	kalmyk
KP733895	U4a1	germany	germany02
KU683407	U4a1	uyghur	KU683407
KX675279	U4a1	inner asia	KX675279
MF522903	U4a1	pamir	pamir01
MF523077	U4a1	pamir	pamir02
MF523119	U4a1	pamir	pamir03
MG429002	U4a1	baltic ancient	narva01
MG429003	U4a1	baltic ancient	narva02
MG429012	U4a1	baltic ancient	narva03
MG429017	U4a1	baltic ancient	balt_cwc04
MG597495	U4a1	romania	romania
MG669471	U4a1	sweden	sweden01
MG773612	U4a1	roman ancient	roman
MK658837	U4a1	sweden	sweden02
AY882386	U4a1a	spain	spain
EF660965	U4a1a	italy	italy
EU545416	U4a1a	poland	poland01
EU545417	U4a1a	poland	poland02
EU545431	U4a1a	belarus	belarus
EU545433	U4a1a	poland	poland07
EU545451	U4a1a	russia	russia01
HM625687	U4a1a	austria	austria
HQ659692	U4a1a	usa	usa03
I2567	U4a1a	scotland eba	scotland_eba
JN561303	U4a1a	*	JN561303
JQ703929	U4a1a	*	JQ703929
JQ704069	U4a1a	*	JQ704069
JQ705547	U4a1a	*	JQ705547
JQ705553	U4a1a	ireland	ireland03
JQ705591	U4a1a	hungary	hungary
JQ705833	U4a1a	*	JQ705833
JQ706005	U4a1a	*	JQ706005
JX152805	U4a1a	denmark	denmark01
JX153156	U4a1a	denmark	denmark02
JX153747	U4a1a	denmark	denmark03
JX153794	U4a1a	denmark	denmark04
JX153959	U4a1a	denmark	denmark05
KF161276	U4a1a	denmark	denmark08
KF161396	U4a1a	denmark	denmark11
KF161780	U4a1a	denmark	denmark14
KF161827	U4a1a	denmark	denmark15
KF161938	U4a1a	denmark	denmark17
KF162572	U4a1a	denmark	denmark20
KF162672	U4a1a	denmark	denmark21
KF162692	U4a1a	denmark	denmark22
KF162834	U4a1a	denmark	denmark25
KF162848	U4a1a	denmark	denmark26
KF162892	U4a1a	denmark	denmark28
KF163005	U4a1a	denmark	denmark29
KF163033	U4a1a	denmark	denmark30
KF451821, KJ445966	U4a1a	HGDP01369	HGDP01369	HGDP01369
KM101778	U4a1a	usa	usa05
KM101812	U4a1a	usa	usa06
KU535696	U4a1a	england	england
KY670845	U4a1a	russia vladimir	russia04
KP860337	U4a1a1	bulgaria	bulgaria
JQ703887	U4a1a2	ireland	ireland01
JQ705687	U4a1a2	*	JQ705687
KX788168	U4a1a2	russia	russia03
KY782225	U4a1a2	poland	poland08
MG646134	U4a1a2	poland	poland10
MG646189	U4a1a2	poland	poland11
MH120748	U4a1a2	poland	poland12
MH504110	U4a1a2	finland	finland03
JQ703977	U4a1a3	netherland	netherland
JQ704345	U4a1a3	*	JQ704345
JQ702270	U4a1b	*	JQ702270
MF498662	U4a1b	germany ancient	ger_eba01
RISE505	U4a1b	andronovo	andronovo
ERR2009585	U4a1b1	Karos2/33	HQ_KAROS2/33	Karos-Eperjesszög
ERR2009596	U4a1b1	Karos2/47	HQ_KAROS2/47	Karos-Eperjesszög
EU545418	U4a1b1	poland	poland03
EU545459	U4a1b1	slovakia	slovakia
GU562438	U4a1b1	usa	usa02
JQ705409	U4a1b1	*	JQ705409
JQ705729	U4a1b1	*	JQ705729
EU428753	U4a1b1a	*	EU428753
GU252762	U4a1b1a	usa	usa01
EU545429	U4a1b2	poland	poland05
EU545432	U4a1b2	poland	poland06
KF162857	U4a1b2	denmark	denmark27
EU545427	U4a1c	czech	czech01
EU545428	U4a1c	poland	poland04
KF161869	U4a1c	denmark	denmark16
FJ147312	U4a1d	tubalar	tubalar
FJ493506	U4a1d	nganasan	nganasan
GU123031	U4a1d	volga ural tatar	tatar01
GU123034	U4a1d	volga ural tatar	tatar02
JX021503	U4a1d	scotland	scotland
SBC13	U4a1d	Bartym, Russia	Bartym5
JQ702125	U4a1e	norway	norway
JX021669	U4a1e	*	JX021669
KF148090	U4a1e	tungusic	tungusic
KJ856757	U4a1e	buryat	buryat
EU140898	U4b2	*	OG01	Outgroup
KF450991	U4b2	Burusho Pakistan	OG02	Outgroup
KJ445954	U4b2	Burusho Pakistan	OG03	Outgroup
U4b1
EF222235	U4a2h	*	og01	Outgroup
JX289843	U4a2h	USA (French?)	og02	Outgroup
KF161329	U4a2h	Denmark	og03	Outgroup
EU545444	U4b	russia slav	russia
JQ702211	U4b	*	JQ702211
JQ705130	U4b	portugal	portugal
KC911585	U4b	iran	iran03
KF162547	U4b	denmark	denmark09
KT698001	U4b	serbia	serbia01
KU683517	U4b	uyghur	uyghur05
KX675281	U4b	inner asia	in_asia01
KX675293	U4b	inner asia	in_asia02
MF522927	U4b	pamir	pamir01
MF522952	U4b	pamir	pamir02
MF522957	U4b	pamir	pamir03
FJ147315	U4b1+146 152	tubalar	tubalar03
HM044301	U4b1a1	icelandic canadian	canada03
JQ703912	U4b1a1a	*	JQ703912
JQ705255	U4b1a1a	england	england02
JQ705865	U4b1a1a	*	JQ705865
KJ856687	U4b1a1a	ukrania	ukrania
KT698014	U4b1a1a	serbia	serbia03
MG952819	U4b1a1a	hungary	hungary03
AY882388	U4b1a1a1	adygei	adygei01
EF660983	U4b1a1a1	italy	italy02
FJ460530	U4b1a1a1	tunisia	tunisia
I0104	U4b1a1a1	germany cwc	ger_cwc
JX152963	U4b1a1a1	greece	greece
KC911524	U4b1a1a1	iran	iran02
KF450865, KJ445952	U4b1a1a1	Hazara Pakistan	Pakistan01	HGDP00102
KF451833, KJ445953	U4b1a1a1	Adygei	Adygei02	HGDP01381
KT698012	U4b1a1a1	serbia	serbia02
KT698031	U4b1a1a1	serbia	serbia04
kzb001	U4b1a1a1	srubnaya	srubna01
kzb009	U4b1a1a1	srubnaya	srubna02
MF523151	U4b1a1a1	pamir	pamir05
MG182473	U4b1a1a1	lombard	lombard
MG773613	U4b1a1a1	roman ancient	roman
SBC9	U4b1a1a1	Bartym, Russia	Bartym1
EF657679	U4b1a2	europe	europe
HM041972	U4b1a2	canada	canada02
JQ702446	U4b1a2	*	JQ702446
KY399193	U4b1a2	italy	italy03
EF660921	U4b1a2a	italy	italy01
EU545415	U4b1a2a	belarus	belarus
JQ704098	U4b1a2a	*	JQ704098
JX153652	U4b1a2a	denmark	denmark02
KF162643	U4b1a2a	denmark	denmark10
KF163023	U4b1a2a	denmark	denmark12
JQ701876	U4b1a2b	*	JQ701876
JQ701990	U4b1a2b	*	JQ701990
JX153376	U4b1a2b	denmark	denmark01
MG196319	U4b1a2b	usa	usa04
EU545419	U4b1a3	poland	poland
HM625699	U4b1a3a	austria	austria
KF161233	U4b1a3a	denmark	denmark05
KF161265	U4b1a3a	denmark	denmark06
KF161444	U4b1a3a	denmark	denmark07
KF161791	U4b1a3a	denmark	denmark08
KF162688	U4b1a3a	denmark	denmark11
KJ801420	U4b1a3a	*	KJ801420
DA143	U4b1a4	steppe sarmata	sarmata
FJ147313	U4b1a4	tubalar	tubalar01
FJ147314	U4b1a4	tubalar	tubalar02
FJ147316	U4b1a4	tubalar	tubalar04
KF450970, KJ445955	U4b1a4	Kalash Pakistan	Pakistan02_1	HGDP00290
KU682886	U4b1a4	uyghur	uyghur01
KU682905	U4b1a4	uyghur	uyghur02
KU682920	U4b1a4	uyghur	uyghur03
KU682931	U4b1a4	uyghur	uyghur04
MF522979	U4b1a4	pamir	pamir04
MG952787	U4b1a4	hungary	hungary02
MG952837	U4b1a4	hungary	hungary04
EU545463	U4b1b1	slovakia	slovakia
GQ859272	U4b1b1	france	france
HM852884	U4b1b1	georgia	georgia01
HM852897	U4b1b1	georgia	georgia02
JQ701911	U4b1b1	*	JQ701911
JQ704021	U4b1b1	*	JQ704021
JQ705342	U4b1b1	*	JQ705342
JQ705560	U4b1b1	*	JQ705560
KJ801419	U4b1b1	*	KJ801419
KR105198	U4b1b1	scottish usa	usa03
FJ858877	U4b1b1+16311	mansi	mansi
KJ856683	U4b1b1+16311	shor	shor
KJ856738	U4b1b1+16311	altaian kizhi	alt_kizhi
GU797476	U4b1b1a	irish canadian	canada01
HM535647	U4b1b1a	england	england01
JQ703886	U4b1b1a	*	JQ703886
JQ702864	U4b1b1b	*	JQ702864
JQ704155	U4b1b1b	*	JQ704155
JX153717	U4b1b1b	denmark	denmark04
KM101946	U4b1b1b	usa	usa02
GU123039	U4b1b1c	volga ural tatar	tatar01
GU123041	U4b1b1c	volga ural tatar	tatar02
KC911460	U4b1b1c	iran	iran01
JX153693	U4b1b1d	denmark	denmark03
I5525	U4b1b2	germany bbc	ger_bbc
I6777	U4b1b2	brit bbc	brit_bbc
JQ704676	U4b1b2	*	JQ704676
EU571946	U4b1a3a	hungary	hungary01
FJ858802	U4b1a3a	usa	usa01
U4d
EU545460	U4c2a	Slovakia	og01	Outgroup
JQ702690	U4c2a	*	og02	Outgroup
KX495674	U4d	armenian turkey	turkey
KY411448	U4d	saudi	Saudi_arab
I0434	U4d*	samara eneolithic	samara_en
HQ167735	U4d1	netherland	netherland
I3589	U4d1	germany bbc	bbc_ger01
KF162305	U4d1	denmark	denmark01
KY671009	U4d1	russia pskov region	Russia07
KY782201	U4d1	poland	poland01
MF497520	U4d1	finland	finland01
RISE500	U4d1	andronovo	andronovo_rise500
GU123021	U4d1a	russia	Russia04
AY339549	U4d1a1	finland	finland02
JQ702154	U4d1a1	*	JQ702154
JQ702267	U4d1a1	*	JQ702267
KF451413, KJ445956	U4d1a1	russia	Russia05	HGDP00899
MF975786	U4d1a1	finland	finland03
JQ704741	U4d1a1a	*	JQ704741
JX153233	U4d1a1a	finland	finland04
EU545438	U4d1b	russia	Russia01
EU545448	U4d1b	russia	Russia02
GU122982	U4d1b	russia	Tatar02
ERR2004857	U4d2	Karos 2 15	HQ_Karos2/15	Karos-Eperjesszög
ERR2009599	U4d2	Karos 2 51	HQ_Karos2/51	Karos-Eperjesszög
ERR2010631	U4d2	Karos 2 61	HQ_Karos2/61	Karos-Eperjesszög
EU007891	U4d2	mongolia	mongolia
EU545426	U4d2	czech	czech
FJ230891	U4d2	nganasan	nganasan
GU122985, GU122988	U4d2	russia	Tatar01
JQ655422	U4d2	poland	poland02
KF148381	U4d2	tungusic	YAKUT
KF451219	U4d2	palestina	palestina
KF451411	U4d2	russia	Russian03
KJ856699	U4d2	russia	Russian06
KJ856735	U4d2	khakassian	khakassian
KJ856788	U4d2	tuvinian	tuvinian
KT698009	U4d2	serbia	serbia
KU682982	U4d2	uyghur	uyghur
KX675286	U4d2	inner asia	inner asia
KY782152	U4d2	poland	poland03
MG429020	U4d2	baltic middle neolit, Combed ware culture	baltic_mn
MH120643	U4d2	poland	poland04
MH298070	U4d2	medieval romanian, dobruja	romania_md
sb3	U4d2	Uyelgi, Russia	Uyelgi3
sbc11	U4d2	Bartym, Russia	Bartym3
GU244374	U4d3	*	GU244374
GU727822	U4d3	*	GU727822
JQ705926	U4d3	*	JQ705926
KF162695	U4d3	denmark	denmark02
MF498685	U4d3	germany bbc	bbc_ger02
U5a1a1
AY882399	U5a1	italy	italy01
DA202	U5a1	central asia steppe iron age	CS_IA
FJ348174	U5a1	hutterite	hutterite01
FJ348215	U5a1	hutterite	hutterite02
GU296570	U5a1	czech	czech02
I0011	U5a1	motala	motala01
I0013	U5a1	motala	motala02
I0354	U5a1	srubnaya outlier	srubna01
I0360	U5a1	srubnaya	srubna02
I7640	U5a1	brit bra	brit_bra02
JN714123	U5a1	hutterite	hutterite03
JX152785	U5a1	finland	finland03
KC911576	U5a1	Iran	IRAN03
KF451754	U5a1	uyghur	uyghur01	HGDP1302
KT366045	U5a1	finland	finland06
KU057167	U5a1	norway	norway
KY399181	U5a1	italy	italy04
MG773617	U5a1	italy ironage	italy_ia
MK391752	U5a1	caucasus	caucasus
MH894752	U5a1+@16192	avar elit	HUN_AVAR	AC16
HM852782	U5a1+@16192	armenia	armenia01
KF161787	U5a1+@16192	denmark	denmark25
KF933042	U5a1+@16192	usa	usa02
KT372901	U5a1+@16192	england	england03
AM260634	U5a1a	finland	finland01
DQ785296	U5a1a	*	DQ785296
EF657259	U5a1a	europe	europe
GU296557	U5a1a	buryat	buryat
GU296620	U5a1a	russia	russia06
GU296623	U5a1a	russia	russia07
KP735165	U5a1a	czech	czech04
KY399200	U5a1a	italy	italy05
KY408162	U5a1a	italy	italy06
KY408172	U5a1a	italy	italy07
KY409302	U5a1a	italy	italy08
KY409503	U5a1a	italy	italy09
KY409522	U5a1a	italy	italy10
KY409619	U5a1a	italy	italy11
KY409620	U5a1a	italy	italy12
KY409651	U5a1a	italy	italy13
KY409847	U5a1a	italy	italy14
KY410153	U5a1a	italy	italy15
KY656559	U5a1a	finland	finland09
KY670928	U5a1a	russia vladimir	russia10
KY782239	U5a1a	poland	poland05
MF035493	U5a1a	sweden	sweden02
MF152679	U5a1a	ireland	ireland
MF177156	U5a1a	poland	poland07
MF278019	U5a1a	sweden	sweden03
MF523140	U5a1a	pamir	pamir
MG646154	U5a1a	poland	poland09
DA53	U5a1a1	tianshansaka	ts_saka
EU523128	U5a1a1	*	EU523128
EU597527	U5a1a1	palestine	palestine
EU698951	U5a1a1	*	EU698951
GU296583	U5a1a1	belarus	belarus02
HC1	U5a1a1	Hungarian conqueror, Carpathian Basin	Hconq1	Balatonújlak-Erdődűlő, 10. 1/B
HC10	U5a1a1	Hungarian conqueror, Carpathian Basin	Hconq9	M43 25.lelőhely Makó-Igási járandó, 512.477/B
HC4	U5a1a1	Hungarian conqueror, Carpathian Basin	Hconq4	Harta-Freifelt, 19.62/B
HC6	U5a1a1	Hungarian conqueror, Carpathian Basin	Hconq6	Balatonújlak-Erdődűlő, 17. 4/B
HM852852	U5a1a1	poland	turkish01
I0438	U5a1a1	samara yamnaya	yamnaya01
I0439	U5a1a1	samara yamnaya	yamnaya02
I1767	U5a1a1	brit bbc	brit_bbc
I4069	U5a1a1	netherland bbc	nether_bbc
I4132	U5a1a1	germany bbc	ger_bbc01
I4252	U5a1a1	poland bbc	pol_bbc
I6481	U5a1a1	germany bbc	ger_bbc02
I7577	U5a1a1	brit bra	brit_bra01
JQ701869	U5a1a1	*	JQ701869
JQ701913	U5a1a1	*	JQ701913
JQ702038	U5a1a1	*	JQ702038
JQ702078	U5a1a1	*	JQ702078
JQ702339	U5a1a1	*	JQ702339
JQ702730	U5a1a1	*	JQ702730
JQ703614	U5a1a1	*	JQ703614
JQ703965	U5a1a1	*	JQ703965
JQ704708	U5a1a1	*	JQ704708
JQ704823	U5a1a1	*	JQ704823
JQ704915	U5a1a1	*	JQ704915
JQ704930	U5a1a1	*	JQ704930
JQ705065	U5a1a1	*	JQ705065
JQ705132	U5a1a1	*	JQ705132
JQ705430	U5a1a1	*	JQ705430
JQ705617	U5a1a1	*	JQ705617
JX153779	U5a1a1	denmark	denmark07
JX297175	U5a1a1	spain	spain
KC286591	U5a1a1	austria	austria
KC911503	U5a1a1	iran	iran01
KC911582	U5a1a1	iran	iran02
KF161131	U5a1a1	denmark	denmark14
KF161166	U5a1a1	denmark	denmark16
KF161767	U5a1a1	denmark	denmark24
KF162155	U5a1a1	denmark	denmark34
KF162174	U5a1a1	denmark	denmark35
KF162717	U5a1a1	denmark	denmark41
KF451199, KJ446103	U5a1a1	HGDP00676	HGDP00676
KF451262, KJ446102	U5a1a1	HGDP00740	HGDP00740
KJ868086	U5a1a1	usa english	usa03
KM101774	U5a1a1	usa	usa04
KM101910	U5a1a1	usa	usa05
KT364276	U5a1a1	italy	italy03
KT698022	U5a1a1	serbia	serbia
KX350057	U5a1a1	armenia	armenia02
KX977312	U5a1a1	scythian	scythian
kzb007	U5a1a1	srubnaya	srubna03
MF498686	U5a1a1	germany bbc	ger_bbc03
MG429038	U5a1a1	baltic bra	balt_bra
RISE507	U5a1a1	afanasievo	afanasiev01
RISE508	U5a1a1	afanasievo	afanasiev02
RISE560	U5a1a1	germany bbc	ger_bbc04
SB10	U5a1a1	Uyelgi, Russia	Uyelgi10
GU296573	U5a1a1+152	poland	poland02
GU296594	U5a1a1+152	russia	russia03
GU296595	U5a1a1+152	russia	russia04
GU296601	U5a1a1+152	russia	russia05
GU296636	U5a1a1+152	poland	poland03
JQ703866	U5a1a1+152	*	JQ703866
JQ704084	U5a1a1+152	*	JQ704084
JQ704590	U5a1a1+152	*	JQ704590
JX152792	U5a1a1+152	denmark	denmark01
JX152809	U5a1a1+152	denmark	denmark02
JX153131	U5a1a1+152	denmark	denmark04
JX153722	U5a1a1+152	denmark	denmark05
JX153762	U5a1a1+152	denmark	denmark06
JX153802	U5a1a1+152	denmark	denmark08
JX153888	U5a1a1+152	denmark	denmark09
KF161162	U5a1a1+152	denmark	denmark15
KF161191	U5a1a1+152	denmark	denmark17
KF161341	U5a1a1+152	denmark	denmark19
KF161673	U5a1a1+152	denmark	denmark23
KF161903	U5a1a1+152	denmark	denmark27
KF163045	U5a1a1+152	denmark	denmark43
KF450864, KJ446101	U5a1a1+152	HGDP00100	HGDP00100
MF177181	U5a1a1+152	poland	poland08
MH120755	U5a1a1+152	poland	poland11
HM852873	U5a1a1+16362	turk(ish?)	turkish02
JQ704920	U5a1a1+16362	*	JQ704920
MF498707	U5a1a1+16362	germany ebra	ger_ebra
DQ904330	U5a1a1a	russia belgorod	russia01
GU296558	U5a1a1a	russia buryat?	russia02
GU296564	U5a1a1a	czech	czech01
GU296581	U5a1a1a	belarus	belarus01
JQ701834	U5a1a1a	*	JQ701834
JQ702085	U5a1a1a	*	JQ702085
JQ703906	U5a1a1a	*	JQ703906
KF161221	U5a1a1a	denmark	denmark18
KU683531	U5a1a1a	uyghur	uyghur02
KY410179	U5a1a1a	italy	italy16
KY670953	U5a1a1a	russia orel	russia11
KY671045	U5a1a1a	russia novgorod	russia12
MF177144	U5a1a1a	poland	poland06
MG709132	U5a1a1a	finland	finland10
MH120716	U5a1a1a	poland	poland10
GU206811	U5a1a1b	finland	finland02
GU296652	U5a1a1b	belarus	belarus03
JQ703937	U5a1a1b	*	JQ703937
JQ704723	U5a1a1b	*	JQ704723
JQ704725	U5a1a1b	*	JQ704725
KF161103	U5a1a1b	denmark	denmark12
KF161380	U5a1a1b	denmark	denmark20
KF162072	U5a1a1b	denmark	denmark31
KF162108	U5a1a1b	denmark	denmark32
KF162148	U5a1a1b	denmark	denmark33
KF162175	U5a1a1b	denmark	denmark36
KM220890	U5a1a1b	russian ukraine	russia08
KR809713	U5a1a1b	sweden	sweden01
JQ702437	U5a1a1c	*	JQ702437
JQ702696	U5a1a1c	*	JQ702696
JQ702922	U5a1a1c	*	JQ702922
JQ703590	U5a1a1c	*	JQ703590
JQ704022	U5a1a1c	*	JQ704022
JQ704658	U5a1a1c	*	JQ704658
KF161107	U5a1a1c	denmark	denmark13
KF161545	U5a1a1c	denmark	denmark21
KF162003	U5a1a1c	denmark	denmark29
KF162395	U5a1a1c	denmark	denmark38
KF162424	U5a1a1c	denmark	denmark39
KF162704	U5a1a1c	denmark	denmark40
KF162861	U5a1a1c	denmark	denmark42
KY496881	U5a1a1c	finland	finland07
KY496886	U5a1a1c	finland	finland08
GQ160809	U5a1a1d	scotland	scotland01
GU459066	U5a1a1d	irish usa	usa01
JQ701958	U5a1a1d	*	JQ701958
JQ703297	U5a1a1d	*	JQ703297
JQ704961	U5a1a1d	*	JQ704961
JQ705479	U5a1a1d	*	JQ705479
JX152822	U5a1a1d	denmark	denmark03
JX153912	U5a1a1d	denmark	denmark10
JX441882	U5a1a1d	czech	czech03
KF161640	U5a1a1d	denmark	denmark22
KR858869	U5a1a1d	scotland	scotland02
JQ701866	U5a1a1d1	*	JQ701866
JQ701903	U5a1a1d1	*	JQ701903
JQ702809	U5a1a1d1	*	JQ702809
JQ704695	U5a1a1d1	*	JQ704695
JQ705318	U5a1a1d1	*	JQ705318
JX154024	U5a1a1d1	denmark	denmark11
KC257387	U5a1a1d1	*	KC257387
KF161882	U5a1a1d1	denmark	denmark26
KF161993	U5a1a1d1	denmark	denmark28
KF162217	U5a1a1d1	denmark	denmark37
JQ704796	U5a1a1e	*	JQ704796
JQ705621	U5a1a1e	*	JQ705621
JX171110	U5a1a1e	finland	finland05
JQ705243	U5a1a1g	*	JQ705243
KP128017	U5a1a1g	england	england02
KT779180	U5a1a1g	lebanon	lebanon01
KT779182	U5a1a1g	lebanon	lebanon02
ERR2009482	U5a1a1h	Hungarian Conqueror, Karos2/10	HQ_Karos2/10	Karos-Eperjesszög
GQ368895	U5a1a1h	poland	poland01
JQ702122	U5a1a1h	*	JQ702122
JX153217	U5a1a1h	finland	finland04
KF162056	U5a1a1h	denmark	denmark30
KM378619	U5a1a1h	russia	russia09
MH120780	U5a1a1h	poland	poland12
MH120797	U5a1a1h	poland	poland13
JQ582984	U5a1a1i	england	england01
JX153282	U5a1a1i	italy	italy02
JQ704112	U5b1	*	og01	outgroup
KF162837	U5b1	Denmark	og02	outgroup
KU953389	U5b1	*	og03	outgroup
U5b2a
EF657788	U5b1a1a	europe	europe05
JQ702807	U5b1d1	*	og01	outgroup
KU534973	U5b1d1	germany	og02	outgroup
KU534974	U5b1d1	germany	og03	outgroup
DQ156210	U5b2a	spain	spain02
I3135	U5b2a	scotland neo	scot_neo02
KC763416	U5b2a	finland	finland08
KU534980	U5b2a	germany ancient	ger_whg
KU534981	U5b2a	france ancient	fra_whg
MF498727	U5b2a	germany eba	ger_ebra02
AM260627	U5b2a1a	finland	finland01
I7579	U5b2a1a	brit bra	brit_bra01
I7580	U5b2a1a	brit bra	brit_bra02
JQ703964	U5b2a1a	*	JQ703964
AY339544	U5b2a1a+16311	finland	finland02
JQ704726	U5b2a1a+16311	*	JQ704726
MG646111	U5b2a1a+16311	poland	poland07
GQ853200	U5b2a1a1	scotland	scotland01
GU296544	U5b2a1a1	poland	poland02
GU296568	U5b2a1a1	czech	czech02
GU296642	U5b2a1a1	slovakia	slovakia
HQ698894	U5b2a1a1	norway	norway
JQ702588	U5b2a1a1	*	JQ702588
JQ702964	U5b2a1a1	*	JQ702964
JQ703896	U5b2a1a1	*	JQ703896
JQ703899	U5b2a1a1	*	JQ703899
JQ703984	U5b2a1a1	*	JQ703984
JQ704921	U5b2a1a1	*	JQ704921
JX153434	U5b2a1a1	denmark	denmark03
JX153751	U5b2a1a1	denmark	denmark06
KF161091	U5b2a1a1	denmark	denmark09
KF161447	U5b2a1a1	denmark	denmark14
KF161611	U5b2a1a1	denmark	denmark16
KF161860	U5b2a1a1	denmark	denmark18
KF162068	U5b2a1a1	denmark	denmark21
KM101849	U5b2a1a1	usa	usa06
KM101859	U5b2a1a1	usa	usa07
KT359914	U5b2a1a1	germany	germany05
MF498709	U5b2a1a1	germany eba	ger_ebra01
MG182468	U5b2a1a1	lombard	lombard
MG496256	U5b2a1a1	sweden	sweden
SBC18	U5b2a1a1	Uyelgi, Russia	Uyelgi14
JQ701915	U5b2a1a1a	germany	germany03
JQ702021	U5b2a1a1a	uk	england02
JQ702510	U5b2a1a1a	*	JQ702510
[truncated: 164 more rows]

## Sheet: S8_Y-STR_N1a1-M46_MJ
S8_Samples used for MJ calculation of N1a1 M46 Y-haplogroup based on 17 STR
Region	pop	Samples	DYS19	DYS389 I	DYS389 II	DYS390	DYS391	DYS392	DYS393	DYS439	DYS385a	DYS385b	DYS437	DYS438	DYS448	DYS456	DYS458	YGATA	DYS635	References
Volga-Ural	Uyelgi 10-11th	Uyelgi1	14	14	16	23	11	14	14	10	11	13	14	10	19	14	17	12	23	present study
Volga-Ural	Uyelgi 10-11th	Uyelgi5	14	14	16	23	11	14	14	10	11	13	14	10	19	14	17	12	23	present study
Volga-Ural	Uyelgi 10-11th	Uyelgi7	14	14	16	23	11	14	14	10	12	13	14	10	19	14	17	12	23	present study
Volga-Ural	Uyelgi 9-10th	Uyelgi15	14	14	17	23	11	14	14	10	12	13	14	10	19	14	17	12	23	present study
Volga-Ural	Uyelgi 9-10th	Uyelgi16	14	14	16	23	11	14	14	10	12	13	14	10	19	14	17	12	24	present study
Volga-Ural	Uyelgi 9th	Uyelgi19	15	14	16	23	11	14	14	10	12	13	14	10	19	14	17	12	23	present study
Volga-Ural	Uyelgi 9th	Uyelgi20	15	14	16	23	11	14	14	10	12	13	14	10	19	14	17	12	23	present study
Hungary, Carpathian Basin	Hungarian Conqueror, Karos-Eperjesszög II/grave 14	KEII/14	14	15	16	23	11	14	14	10	11	13	14	10	19	14	18	12	22	Fóthi et al. 2020
Hungary, Carpathian Basin	Hungarian Conqueror, Örménykút-52/Obj. 50	Ö52/50	14	14	16	23	11	16	15	10	11	13	14	11	19	14	17	12	21	Fóthi et al. 2020
Volga-Ural	Bashkir	1	14	13	16	23	11	14	14	10	12	13	14	10	19	14	17	12	23	Post et al. 2019
North-Eastern Europe	Karelian	2	14	14	16	24	11	14	14	10	11	13	14	10	18	15	18	12	21	Post et al. 2019
North-Eastern Europe	Vepsa	3	14	14	16	23	10	14	14	10	12	13	14	10	19	14	17	12	21	Post et al. 2019
Volga-Ural	Bashkir	4	14	14	16	23	11	14	14	10	11	13	14	10	19	14	19	12	21	Post et al. 2019
Volga-Ural	Bashkir	5	14	14	16	23	11	14	14	10	11	13	14	10	19	14	19	12	22	Post et al. 2019
Volga-Ural	Bashkir	6	14	14	16	23	11	14	14	10	11	13	14	10	19	14	19	12	21	Post et al. 2019
Volga-Ural	Bashkir	7	14	14	16	23	12	14	14	10	11	13	14	10	19	14	17	12	21	Post et al. 2019
Volga-Ural	Bashkir	8	14	14	16	23	11	14	14	10	11	13	14	10	19	14	17	12	21	Post et al. 2019
Volga-Ural	Bashkir	9	14	14	16	23	11	14	14	10	11	13	14	10	19	14	19	12	24	Post et al. 2019
Volga-Ural	Bashkir	10	14	14	16	23	11	14	14	10	11	14	14	10	19	14	20	12	25	Post et al. 2019
Volga-Ural	Bashkir	11	14	14	16	23	11	14	14	10	11	13	14	10	19	14	19	12	24	Post et al. 2019
Volga-Ural	Bashkir	12	14	14	16	23	11	14	14	10	11	14	14	10	19	14	19	12	24	Post et al. 2019
Volga-Ural	Bashkir	13	15	14	16	23	11	14	14	10	11	14	14	10	19	14	19	12	23	Post et al. 2019
Volga-Ural	Bashkir	14	14	14	16	23	11	14	14	10	11	13	14	10	19	14	17	12	22	Post et al. 2019
Volga-Ural	Bashkir	15	14	14	16	23	11	14	14	10	11	13	14	10	19	14	17	12	22	Post et al. 2019
Volga-Ural	Bashkir	16	14	14	16	23	11	14	14	10	11	13	14	10	19	14	17	12	23	Post et al. 2019
Volga-Ural	Bashkir	17	14	14	16	23	11	14	14	10	11	13	14	10	19	14	17	12	23	Post et al. 2019
Volga-Ural	Bashkir	18	15	14	16	23	11	14	13	10	12	13	14	10	19	14	17	12	23	Post et al. 2019
Volga-Ural	Bashkir	19	14	13	17	23	11	15	13	10	12	13	14	10	19	15	17	12	22	Post et al. 2019
Volga-Ural	Bashkir	20	14	13	17	23	11	15	13	10	12	13	14	10	19	15	17	12	22	Post et al. 2019
Volga-Ural	Bashkir	21	14	15	16	25	11	14	14	10	11	13	14	10	19	14	16	12	21	Post et al. 2019
North-Eastern Europe	Karelian	22	14	14	16	24	11	14	14	11	11	13	14	10	19	14	17	12	21	Post et al. 2019
North-Eastern Europe	Karelian	23	14	14	16	24	11	14	14	11	11	13	14	10	19	14	18	12	21	Post et al. 2019
North-Eastern Europe	Karelian	24	14	14	15	24	11	14	14	10	11	13	14	10	19	14	18	12	21	Post et al. 2019
North-Eastern Europe	Karelian	25	14	14	17	24	11	14	14	10	11	13	14	10	19	14	16	12	21	Post et al. 2019
North-Eastern Europe	Karelian	26	14	14	15	23	11	15	14	10	11	13	14	10	19	14	17	13	21	Post et al. 2019
Scandinavia	Saami	27	14	14	16	24	11	14	14	10	11	13	14	10	19	14	18	12	21	Post et al. 2019
Scandinavia	Saami	28	15	14	16	24	11	14	14	10	11	13	14	10	19	14	17	12	21	Post et al. 2019
Scandinavia	Saami	29	14	14	16	24	11	14	13	10	11	13	14	10	19	14	17	12	21	Post et al. 2019
Scandinavia	Saami	30	14	14	16	24	11	14	14	10	11	13	14	10	19	14	18	12	21	Post et al. 2019
North-Eastern Europe	Vepsa	31	14	14	16	24	11	14	14	10	11	13	14	10	18	14	16	12	21	Post et al. 2019
North-Eastern Europe	Vepsa	32	14	14	15	23	10	14	14	10	11	13	14	10	19	14	18	12	21	Post et al. 2019
North-Eastern Europe	Vepsa	33	14	14	16	23	10	14	14	10	11	13	14	10	20	14	17	12	21	Post et al. 2019
North-Eastern Europe	Vepsa	34	14	14	15	23	11	14	14	10	11	13	14	10	19	14	18	11	21	Post et al. 2019
North-Eastern Europe	Vepsa	35	14	14	15	23	12	14	14	10	11	13	14	10	19	14	17	12	21	Post et al. 2019
Volga-Ural	Tatar	36	14	14	16	23	11	14	14	10	11	13	14	10	19	14	18	11	23	Post et al. 2019
Volga-Ural	Tatar	37	14	14	16	23	11	14	14	10	12	13	14	10	19	14	17	12	24	Post et al. 2019
Volga-Ural	Tatar	38	14	14	16	23	11	14	13	10	11	13	14	10	19	14	17	12	24	Post et al. 2019
Volga-Ural	Tatar	39	14	14	16	23	11	14	14	10	11	13	14	10	19	14	17	12	24	Post et al. 2019
Eastern Europe	Russian Centr	40	14	14	16	23	11	14	14	11	11	13	14	11	19	14	17	12	21	Post et al. 2019
Eastern Europe	Russian Centr	41	14	14	16	23	11	12	14	10	11	12	14	11	19	14	18	11	22	Post et al. 2019
Eastern Europe	Russian Centr	42	14	14	16	23	11	14	14	10	11	13	14	10	19	15	16	13	23	Post et al. 2019
North-Eastern Europe	Russian North	43	14	14	16	24	11	14	14	11	11	13	14	10	19	14	18	12	21	Post et al. 2019
North-Eastern Europe	Russian North	44	14	13	17	24	11	14	14	10	11	13	14	10	19	14	17	12	21	Post et al. 2019
North-Eastern Europe	Russian North	45	14	13	16	24	11	14	14	10	11	13	14	10	19	14	17	12	21	Post et al. 2019
North-Eastern Europe	Russian North	46	14	13	17	24	11	14	14	10	11	13	14	10	19	13	17	12	21	Post et al. 2019
North-Eastern Europe	Russian North	47	14	13	17	24	11	14	14	10	11	13	14	10	19	14	17	12	21	Post et al. 2019
North-Eastern Europe	Russian North	48	14	14	16	24	11	14	14	11	11	13	14	10	19	14	18	12	21	Post et al. 2019
North-Eastern Europe	Russian North	49	14	13	17	24	11	14	14	10	11	13	14	10	19	14	17	12	21	Post et al. 2019
North-Eastern Europe	Russian North	50	14	13	17	24	11	14	14	10	11	13	14	10	19	14	17	12	21	Post et al. 2019
North-Eastern Europe	Russian North	51	14	13	17	24	11	14	14	10	11	13	14	10	19	14	17	12	21	Post et al. 2019
North-Eastern Europe	Russian North	52	14	13	16	24	11	14	14	10	11	13	14	10	19	14	17	12	23	Post et al. 2019
North-Eastern Europe	Russian North	53	14	13	16	24	11	14	14	10	11	13	14	10	19	14	17	12	23	Post et al. 2019
Volga-Ural	Mordvin	54	14	14	16	24	11	14	14	11	11	13	14	10	19	14	17	12	21	Post et al. 2019
Volga-Ural	Mordvin	55	14	14	16	24	11	14	14	10	11	13	14	10	19	14	18	12	21	Post et al. 2019
Volga-Ural	Mordvin	56	14	14	16	24	11	14	14	10	11	13	14	10	19	14	18	12	21	Post et al. 2019
North-Eastern Europe	Ukrainian	57	14	14	16	24	11	14	14	10	11	13	14	10	19	14	17	12	22	Post et al. 2019
North-Eastern Europe	Ukrainian	58	15	13	16	23	10	14	14	10	11	13	14	10	19	13	17	12	22	Post et al. 2019
North-Eastern Europe	Ukrainian	59	14	14	16	23	10	14	14	10	11	13	14	10	19	13	17	12	22	Post et al. 2019
North-Eastern Europe	Ukrainian	60	14	14	17	23	11	14	14	10	11	13	14	10	19	13	17	12	23	Post et al. 2019
North-Eastern Europe	Russian Centr	61	14	14	16	23	11	14	14	10	11	13	14	10	19	14	17	12	22	Post et al. 2019
North-Eastern Europe	Vepsa	62	14	14	15	23	11	14	14	10	11	14	14	10	19	14	17	12	21	Post et al. 2019
Baltic	Estonian	63	14	14	16	24	11	14	14	10	11	13	14	10	19	14	16	12	21	Post et al. 2019
Baltic	Estonian	64	14	14	16	24	11	14	14	10	11	13	14	10	19	14	16	12	21	Post et al. 2019
Baltic	Estonian	65	14	14	16	24	11	14	14	10	11	13	14	10	19	14	16	12	21	Post et al. 2019
Western Siberia	Khanty	66	14	15	15	23	11	14	13	10	11	13	14	10	19	14	17	12	21	Post et al. 2019
Western Siberia	Khanty	67	14	14	16	23	11	14	14	10	11	13	14	10	19	14	17	12	23	Post et al. 2019
Baltic	Estonian	68	14	14	16	24	11	14	14	10	11	13	14	10	19	14	16	12	21	Post et al. 2019
Baltic	Estonian	69	14	14	16	24	10	14	14	11	11	13	14	9	19	14	16	12	21	Post et al. 2019
Baltic	Estonian	70	14	14	16	24	11	14	14	10	11	13	14	11	19	14	17	12	21	Post et al. 2019
Baltic	Estonian	71	14	14	16	26	11	14	14	10	11	14	14	10	19	14	17	12	22	Post et al. 2019
Baltic	Estonian	72	14	14	16	24	11	14	14	10	12	14	14	10	19	13	17	12	21	Post et al. 2019
Baltic	Estonian	73	14	13	15	23	11	11	14	10	11	13	14	10	19	14	17	12	22	Post et al. 2019
Scandinavia	Saami	74	14	14	16	24	11	14	14	10	11	13	14	10	19	14	17	12	21	Post et al. 2019
Scandinavia	Saami	75	14	14	16	24	11	14	14	10	11	13	14	10	18	14	17	12	21	Post et al. 2019
Scandinavia	Saami	76	14	14	16	24	11	14	14	10	11	13	14	10	19	14	17	12	21	Post et al. 2019
Scandinavia	Saami	77	14	14	17	24	11	14	14	10	11	13	14	10	18	14	18	12	21	Post et al. 2019
Scandinavia	Saami	78	14	13	16	24	11	14	14	10	11	13	14	10	19	14	17	12	21	Post et al. 2019
Scandinavia	Saami	79	14	14	16	24	11	14	14	10	11	14	14	10	19	14	17	12	21	Post et al. 2019
Scandinavia	Finn	80	14	13	16	24	10	14	14	10	11	13	14	10	19	14	17	12	21	FIN 1000Genomes
Scandinavia	Finn	81	14	14	16	24	11	14	14	10	11	13	14	10	19	14	17	12	22	FIN 1000Genomes
Scandinavia	Finn	82	14	14	16	24	11	14	14	11	11	13	15	10	19	14	17	12	21	FIN 1000Genomes
Scandinavia	Finn	83	15	14	17	24	11	14	14	10	11	13	14	10	19	14	16	12	21	FIN 1000Genomes
Scandinavia	Finn	84	14	14	16	23	10	14	14	11	11	13	14	9	19	14	16	12	21	FIN 1000Genomes
Scandinavia	Finn	85	14	13	16	24	11	14	14	11	11	13	14	10	19	14	15	12	22	FIN 1000Genomes
Scandinavia	Finn	86	14	14	16	24	11	14	14	11	11	13	14	10	19	14	18	12	21	FIN 1000Genomes
Scandinavia	Finn	87	14	14	17	24	10	14	14	10	11	13	14	10	19	14	18	12	21	FIN 1000Genomes
Scandinavia	Finn	88	14	14	16	24	11	14	14	10	11	13	14	10	19	14	17	12	21	FIN 1000Genomes
Scandinavia	Finn	89	14	14	17	24	11	14	14	10	12	14	14	10	19	14	18	12	21	FIN 1000Genomes
Scandinavia	Finn	90	14	14	16	24	11	15	14	10	11	13	14	10	19	14	17	12	21	FIN 1000Genomes
Scandinavia	Finn	91	14	14	17	24	11	14	14	11	11	13	14	10	19	14	16	12	21	FIN 1000Genomes
Scandinavia	Finn	92	14	14	16	24	11	14	14	11	11	13	14	10	19	14	16	12	21	FIN 1000Genomes
Scandinavia	Finn	93	14	14	16	24	11	14	14	11	11	13	14	10	19	14	16	12	21	FIN 1000Genomes
Scandinavia	Finn	94	14	14	17	24	11	14	14	10	11	13	14	10	19	14	15	12	21	FIN 1000Genomes
Scandinavia	Finn	95	14	14	16	24	11	14	14	10	12	13	14	10	19	14	18	12	21	FIN 1000Genomes
Western Siberia	Southern Mansi	96	14	14	16	23	11	14	14	10	11	13	14	10	19	14	17	12	24	Dudás et al. 2019
Western Siberia	Northern Mansi	97	14	14	16	23	11	14	13	10	11	13	14	10	19	14	17	12	23	Fehér et al. 2015
Western Siberia	Northern Mansi	98	14	14	17	23	11	14	14	10	11	13	14	10	19	14	17	12	23	Fehér et al. 2015
Western Siberia	Northern Mansi	99	14	13	16	23	11	14	14	10	11	13	14	10	19	14	16	12	23	Fehér et al. 2015
Western Siberia	Northern Mansi	100	14	14	16	23	11	14	14	10	11	13	14	10	19	14	17	12	24	Fehér et al. 2015
Western Siberia	Northern Mansi	101	14	14	16	23	11	14	14	10	11	13	14	10	19	14	17	12	24	Fehér et al. 2015
Western Siberia	Northern Mansi	102	14	13	16	23	10	14	14	10	11	14	14	10	19	15	16	11	23	Fehér et al. 2015
Western Siberia	Southern Mansi	103	14	14	15	23	11	14	14	11	11	13	14	10	19	14	16	12	23	Dudás et al. 2019
Western Siberia	Southern Mansi	104	14	14	16	23	11	14	14	10	11	13	14	10	19	14	16	12	23	Dudás et al. 2019
Western Siberia	Southern Mansi	105	14	13	15	23	11	14	13	10	11	13	14	10	19	14	17	12	22	Dudás et al. 2019
Western Siberia	Northern Mansi	106	14	14	16	23	10	14	14	10	11	13	14	10	19	15	16	11	23	Fehér et al. 2015
Western Siberia	Northern Mansi	107	14	14	16	23	11	14	14	10	11	13	14	10	19	14	17	12	24	Fehér et al. 2015
Western Siberia	Southern Mansi	108	14	14	18	23	11	14	14	10	11	13	14	10	19	14	16	12	23	Dudás et al. 2019
Western Siberia	Southern Mansi	109	14	15	17	23	10	14	14	10	11	13	14	10	19	14	17	11	22	Dudás et al. 2019
Carpathian Basin	Hungarian	110	14	14	16	23	11	14	14	10	10	13	14	10	19	14	17	12	23	Fehér et al. 2015
Carpathian Basin	Hungarian	111	14	14	16	23	11	14	14	10	11	13	14	10	19	14	17	12	23	Fehér et al. 2015
Carpathian Basin	Hungarian	112	14	14	16	23	11	14	14	10	11	13	14	10	19	14	17	12	24	Fehér et al. 2015
Baltic	Estonian	113	14	15	17	24	11	14	14	10	11	13	14	10	19	14	17	12	21	Post et al. 2019
Central Yakutia_anc	anc.Yakut_before 1700	BattaTcharana	14	14	17	23	11	15	14	10	11	13	14	11	20	14	16	12	22	Crubézy et al. 2010
Central Yakutia_anc	anc.Yakut_before 1700	Bouogaryma1	14	14	17	23	11	15	14	10	11	13	14	11	20	14	16	12	22	Crubézy et al. 2010
Central Yakutia_anc	anc.Yakut_before 1700	Djoussoulen	14	14	18	23	11	16	14	10	11	13	14	11	19	14	16	12	22	Crubézy et al. 2010
Central Yakutia_anc	anc.Yakut_before 1700	Lampa1	14	14	18	23	11	16	14	10	11	13	14	11	19	14	16	12	22	Keyser et al. 2015
Central Yakutia_anc	anc.Yakut_before 1700	Ouhoraï	14	14	18	23	11	16	14	10	11	13	14	11	19	14	16	12	22	Crubézy et al. 2010
Central Yakutia_anc	anc.Yakut_before 1700	Tabalakh	14	14	18	23	11	16	14	10	11	13	14	11	19	14	16	12	22	Crubézy et al. 2010
Central Yakutia_anc	anc.Yakut_before 1700	Tyyt Bappyt	14	14	17	23	11	16	14	10	11	13	14	11	19	14	16	12	22	Crubézy et al. 2010
Central Yakutia_anc	anc.Yakut_before 1700	Nelegher	14	14	18	24	11	16	14	10	11	13	14	11	19	14	16	12	22	Crubézy et al. 2010
Central Yakutia_anc	anc.Yakut_before 1700	OrtoAryy	14	14	17	23	10	15	14	10	11	13	14	11	19	14	14	12	22	Crubézy et al. 2010
Verkhoyansk_anc	anc.Verkhoyansk_before 1700	Kureleekh1	14	14	18	23	11	16	14	10	11	13	14	11	19	14	16	12	21	Keyser et al. 2015
Vilyuy_anc	anc.Yakut_before 1700	Tympy	14	14	18	23	11	16	14	10	11	13	14	11	19	14	16	12	22	Keyser et al. 2015
Central Yakutia_anc	anc.Vilyuy_18th century	AlaasEbE2	14	14	18	23	11	16	14	10	11	13	14	11	19	14	16	12	22	Crubézy et al. 2010
Central Yakutia_anc	anc.Yakut_18th century	ArbreCham1_sujet1	14	14	18	23	11	16	14	10	11	13	14	11	19	14	16	12	22	Crubézy et al. 2010
Central Yakutia_anc	anc.Yakut_18th century	ArbreCham1_2_sujet4	14	14	18	23	11	16	14	10	11	13	14	11	19	14	16	12	22	Crubézy et al. 2010
Central Yakutia_anc	anc.Yakut_18th century	AArbreCham1_3_sujet5	14	14	18	23	11	16	14	10	11	13	14	11	19	14	16	12	22	Crubézy et al. 2010
Central Yakutia_anc	anc.Yakut_18th century	MounourUrekh1	14	14	18	23	11	16	14	10	11	13	14	11	19	14	16	12	22	Crubézy et al. 2010
Central Yakutia_anc	anc.Yakut_18th century	SytyganeSyhe1	14	14	18	23	11	16	14	10	11	13	14	11	19	14	16	12	22	Keyser et al. 2015
Central Yakutia_anc	anc.Yakut_18th century	SytyganeSyhe2	14	14	18	23	11	16	14	10	11	13	14	11	19	14	16	12	22	Keyser et al. 2015
Central Yakutia_anc	anc.Yakut_18th century	UrunMyran	14	14	18	23	11	16	14	10	11	13	14	11	19	14	16	12	22	Keyser et al. 2015
Central Yakutia_anc	anc.Yakut_18th century	KousTcharbyt	14	14	17	23	11	15	14	10	11	13	14	11	19	14	16	12	22	Crubézy et al. 2010
Central Yakutia_anc	anc.Yakut_18th century	SetteToumoul	14	14	17	23	11	15	14	10	11	13	14	11	19	14	16	12	22	Crubézy et al. 2010
Central Yakutia_anc	anc.Yakut_18th century	SytyganeSyhe3	14	14	17	23	11	15	14	10	11	13	14	11	19	14	16	12	22	Keyser et al. 2015
Central Yakutia_anc	anc.Yakut_18th century	Lampa2	14	14	18	23	11	16	14	10	11	13	14	11	19	14	16	12	21	Keyser et al. 2015
Verkhoyansk_anc	anc.Yakut_18th century	Kerdugen	14	14	18	23	10	16	14	10	11	13	14	11	19	14	16	12	22	Keyser et al. 2015
Verkhoyansk_anc	anc.Yakut_18th century	Ieralaakh	14	14	18	23	11	16	14	10	11	13	14	11	19	14	16	12	22	Keyser et al. 2015
Verkhoyansk_anc	anc.Yakut_18th century	Kouranakh	14	14	18	23	11	16	14	10	11	13	14	11	19	14	16	12	22	Keyser et al. 2015
Verkhoyansk_anc	anc.Yakut_18th century	AtyyrMeite1	14	14	18	23	11	16	14	10	11	13	14	11	19	14	16	12	21	Keyser et al. 2015
Verkhoyansk_anc	anc.Yakut_18th century	Lepsei2_baby	14	14	18	23	11	16	13	10	11	13	14	11	19	14	16	12	22	Keyser et al. 2015
Vilyuy_anc	anc.Yakut_18th century	Boulgounniakh1	14	14	18	23	11	16	14	10	11	13	14	11	19	14	16	12	22	Keyser et al. 2015
Vilyuy_anc	anc.Yakut_18th century	Celyysse	14	14	18	23	11	16	14	10	11	13	14	11	19	14	16	12	22	Keyser et al. 2015
Vilyuy_anc	anc.Yakut_18th century	Ordiogone1	14	14	18	23	11	16	14	10	11	13	14	11	19	14	16	12	22	Keyser et al. 2015
Vilyuy_anc	anc.Yakut_18th century	Ordiogone2	14	14	18	23	11	16	14	10	11	13	14	11	19	14	16	12	22	Keyser et al. 2015
Vilyuy_anc	anc.Yakut_18th century	Ougout-Kuel	14	14	18	23	11	16	14	10	11	13	14	11	19	14	16	12	22	Keyser et al. 2015
Central Yakutia_anc	anc.Yakut_19th century	KenEbe3	14	14	17	23	11	15	14	10	11	13	14	11	20	14	16	12	22	Crubézy et al. 2010
Central Yakutia_anc	anc.Yakut_19th century	Seden	14	14	17	23	11	15	14	10	11	13	14	11	20	14	16	12	22	Crubézy et al. 2010
Central Yakutia_anc	anc.Yakut_19th century	KenEbe4	14	14	17	23	11	15	13	10	11	13	14	11	19	14	16	12	22	Crubézy et al. 2010
Central Yakutia_anc	anc.Yakut_19th century	KenEbe9	14	14	17	23	11	15	13	10	11	13	14	11	19	14	16	12	22	Crubézy et al. 2010
Central Yakutia_anc	anc.Yakut_19th century	AtDaban3nord	14	14	18	23	11	16	14	10	11	13	14	11	19	14	16	12	22	Keyser et al. 2015
Central Yakutia_anc	anc.Yakut_19th century	STR1	14	14	18	23	11	16	14	10	11	13	14	11	19	14	16	12	22	Keyser et al. 2015
Central Yakutia_anc	anc.Yakut_19th century	Toutekh	14	14	18	23	11	16	14	10	11	13	14	11	19	14	16	12	22	Keyser et al. 2015
Central Yakutia_anc	anc.Yakut_19th century	AtDaban3sud	14	14	17	23	11	15	14	10	11	13	14	11	19	14	16	12	22	Keyser et al. 2015
Central Yakutia_anc	anc.Yakut_19th century	KenEbe2	14	14	17	23	11	15	14	10	11	13	14	11	19	14	16	12	22	Crubézy et al. 2010
Verkhoyansk_anc	anc.Verkhoyansk_19th century	Lepsei3	14	14	18	23	11	16	14	10	11	13	14	11	19	14	16	12	22	Keyser et al. 2015
Vilyuy_anc	anc.Vilyuy_19th century	OulgoumdaBer2	14	14	18	23	11	16	14	10	11	13	14	11	19	14	16	12	22	Keyser et al. 2015
Central Yakutia_anc	anc_Yakut_undated	BekhAlaas1	14	14	16	22	10	14	14	10	11	13	14	10	19	14	19	12	22	Crubézy et al. 2010
Central Yakutia	Central Yakutia_modern	JK3149	14	14	18	23	11	16	14	10	11	13	14	11	19	14	16	12	22	Gao et al. 2015
Central Yakutia	Central Yakutia_modern	JK3148	14	14	17	23	11	15	14	10	11	13	14	11	19	14	16	12	22	Gao et al. 2015
Central Yakutia	Central Yakutia_modern	JK3150	14	14	17	23	11	15	14	10	11	13	14	11	19	14	16	12	22	Gao et al. 2015
Central Yakutia	Central Yakutia_modern	JK3151	14	14	17	23	11	15	14	10	11	13	14	11	19	14	16	12	22	Gao et al. 2015
Central Yakutia	Central Yakutia_modern	THc17	14	14	17	23	11	15	14	10	11	13	14	11	19	14	16	12	22	Thèves et al. 2010
Central Yakutia	Central Yakutia_modern	THc18	14	14	17	23	11	15	14	10	11	13	14	11	19	14	16	12	22	Thèves et al. 2010
Central Yakutia	Central Yakutia_modern	THc19	14	14	17	23	11	15	14	10	11	13	14	11	19	14	16	12	22	Thèves et al. 2010
Central Yakutia	Central Yakutia_modern	THc20	14	14	17	23	11	15	14	10	11	13	14	11	19	14	16	12	22	Thèves et al. 2010
Central Yakutia	Central Yakutia_modern	THc21	14	14	17	23	11	15	14	10	11	13	14	11	19	14	16	12	22	Thèves et al. 2010
Central Yakutia	Central Yakutia_modern	JK3146	14	14	17	23	11	16	14	10	11	13	14	11	19	14	16	12	22	Gao et al. 2015
Central Yakutia	Central Yakutia_modern	JK3152	14	14	17	23	11	16	14	10	11	13	14	11	19	14	16	12	22	Gao et al. 2015
Central Yakutia	Central Yakutia_modern	JK3299	14	14	17	23	11	16	14	10	11	13	14	11	19	14	16	12	22	Gao et al. 2015
Central Yakutia	Central Yakutia_modern	THc15	14	14	17	23	11	16	14	10	11	13	14	11	19	14	16	12	22	Thèves et al. 2010
Central Yakutia	Central Yakutia_modern	THc16	14	14	17	23	11	15	14	11	11	13	14	11	19	14	16	12	22	Thèves et al. 2010
Central Yakutia	Central Yakutia_modern	THc32	14	14	17	23	11	15	14	10	12	13	14	11	19	14	16	11	22	Thèves et al. 2010
Central Yakutia	Central Yakutia_modern	THc33	14	14	17	23	11	15	14	10	12	13	14	11	19	14	16	11	22	Thèves et al. 2010
Central Yakutia	Central Yakutia_modern	JK3297	14	14	16	23	11	16	14	10	11	13	14	11	19	14	14	12	22	Gao et al. 2015
Central Yakutia	Central Yakutia_modern	JK3327	14	14	16	23	11	16	14	10	11	13	14	11	19	14	16	12	22	Gao et al. 2015
Central Yakutia	Central Yakutia_modern	JK3435	14	14	17	23	11	16	14	10	11	13	14	11	19	14	16	12	23	Gao et al. 2015
Central Yakutia	Central Yakutia_modern	THc13	14	14	18	23	12	16	14	10	11	13	14	11	19	14	16	12	22	Thèves et al. 2010
Central Yakutia	Central Yakutia_modern	THc14	14	14	18	23	11	16	14	10	11	13	14	11	20	14	15	11	22	Thèves et al. 2010
Central Yakutia	Central Yakutia_modern	THc34	14	14	17	23	11	15	14	10	11	13	14	11	19	13	16	12	22	Thèves et al. 2010
Central Yakutia	Central Yakutia_modern	THc35	14	14	17	23	11	15	14	10	11	13	14	11	19	15	16	12	22	Thèves et al. 2010
Central Yakutia	Central Yakutia_modern	THc36	14	14	17	23	10	16	14	10	11	13	14	11	19	14	16	12	21	Thèves et al. 2010
Central Yakutia	Central Yakutia_modern	THc37	14	14	16	23	11	15	14	10	11	13	14	11	19	14	16	12	22	Thèves et al. 2010
Central Yakutia	Central Yakutia_modern	THc38	14	14	16	23	11	15	14	10	11	13	14	11	19	15	16	12	25	Thèves et al. 2010
Central Yakutia	Central Yakutia_modern	THc39	15	14	17	23	11	15	14	10	11	13	14	11	19	14	16	12	22	Thèves et al. 2010
Central Yakutia	Central Yakutia_modern	THc40	15	14	18	23	11	16	14	10	11	13	14	11	19	14	16	12	23	Thèves et al. 2010
Indigirka	Indigirka_modern	RFY10	14	14	18	23	11	16	14	10	11	13	14	11	19	14	16	12	22	Zvénigorosky et al. 2016
Indigirka	Indigirka_modern	RFY11	14	14	16	23	10	14	14	10	11	13	14	10	19	14	18	12	22	Zvénigorosky et al. 2016
Indigirka	Indigirka_modern	RFY12	14	13	17	23	11	15	14	10	11	13	14	11	19	14	16	12	22	Zvénigorosky et al. 2016
Indigirka	Indigirka_modern	RFY14	14	14	16	23	10	14	14	10	11	13	14	10	19	14	18	12	22	Zvénigorosky et al. 2016
Indigirka	Indigirka_modern	RFY27	14	14	16	23	10	14	14	10	11	13	14	10	19	14	18	12	22	Zvénigorosky et al. 2016
Indigirka	Indigirka_modern	RFY28	14	14	16	23	10	14	14	10	11	13	14	10	19	14	18	12	22	Zvénigorosky et al. 2016
Indigirka	Indigirka_modern	RFY32	14	14	16	23	10	14	14	10	11	13	14	10	19	14	18	12	22	Zvénigorosky et al. 2016
Indigirka	Indigirka_modern	RFY34	14	14	17	23	11	15	14	10	11	13	14	11	19	14	16	12	23	Zvénigorosky et al. 2016
Indigirka	Indigirka_modern	RFY8	14	14	16	23	10	14	14	10	11	13	14	10	19	14	18	12	22	Zvénigorosky et al. 2016
Indigirka	Indigirka_modern	RFY1	14	14	18	23	11	16	14	10	11	13	14	11	19	14	16	13	22	Zvénigorosky et al. 2016
Indigirka	Indigirka_modern	RFY2	14	14	18	23	11	16	14	10	11	13	14	11	19	14	16	13	22	Zvénigorosky et al. 2016
Indigirka	Indigirka_modern	RFY15	14	14	17	23	12	15	14	10	11	13	14	11	19	14	16	12	22	Zvénigorosky et al. 2016
Indigirka	Indigirka_modern	RFY19	14	13	16	24	11	14	14	10	11	13	14	10	19	14	17	12	21	Zvénigorosky et al. 2016
Indigirka	Indigirka_modern	RFY22	15	14	16	23	11	14	14	11	11	13	14	10	19	13	18	12	21	Zvénigorosky et al. 2016
Indigirka	Indigirka_modern	RFY26	14	14	18	23	11	16	14	10	11	13	14	11	19	14	16	12	23	Zvénigorosky et al. 2016
Indigirka	Indigirka_modern	RFY33	14	14	19	22	11	16	14	10	11	13	14	11	19	14	16	12	22	Zvénigorosky et al. 2016
Indigirka	Indigirka_modern	RFY35	14	14	18	23	11	14	14	10	11	13	14	10	19	14	18	12	21	Zvénigorosky et al. 2016
Indigirka	Indigirka_modern	RFY6	14	14	17	23	11	16	14	10	11	13	14	11	19	14	17	12	22	Zvénigorosky et al. 2016
Indigirka	Indigirka_modern	RFY9	14	14	17	23	11	15	14	10	11	13	14	11	19	14	16	12	24	Zvénigorosky et al. 2016
Vilyuy	Vilyuy_modern	THw1	14	14	18	23	11	16	14	10	11	13	14	11	19	14	16	12	22	Thèves et al. 2010
Vilyuy	Vilyuy_modern	THw40	14	14	17	23	11	15	14	10	11	13	14	11	19	14	16	12	22	Thèves et al. 2010
Vilyuy	Vilyuy_modern	THw22	14	14	17	23	11	16	14	10	11	13	14	11	19	14	16	12	22	Thèves et al. 2010
Vilyuy	Vilyuy_modern	THw11	14	14	18	23	12	16	14	8	11	13	14	11	19	14	16	12	22	Thèves et al. 2010
Vilyuy	Vilyuy_modern	THw12	14	14	18	23	12	16	14	8	11	13	14	11	19	14	16	12	22	Thèves et al. 2010
Vilyuy	Vilyuy_modern	THw13	14	14	18	23	11	16	14	10	11	13	14	11	19	15	16	12	22	Thèves et al. 2010
Vilyuy	Vilyuy_modern	THw19	14	14	18	23	11	16	14	10	11	13	14	11	19	15	16	12	22	Thèves et al. 2010
Vilyuy	Vilyuy_modern	THw41	14	14	17	23	11	15	14	11	11	13	14	11	19	14	16	12	22	Thèves et al. 2010
Vilyuy	Vilyuy_modern	THw42	14	14	17	23	10	16	14	10	11	13	14	11	19	14	16	12	22	Thèves et al. 2010
Vilyuy	Vilyuy_modern	THw43	14	14	17	23	10	16	14	10	11	13	14	11	19	14	16	12	22	Thèves et al. 2010
Vilyuy	Vilyuy_modern	THw45	14	14	17	23	11	16	14	10	11	13	14	11	19	14	16	12	21	Thèves et al. 2010
Vilyuy	Vilyuy_modern	THw46	14	14	17	23	11	16	14	10	11	13	14	11	19	14	16	12	21	Thèves et al. 2010
Vilyuy	Vilyuy_modern	THw47	14	14	17	23	11	16	14	10	11	13	14	11	19	14	16	12	21	Thèves et al. 2010
Vilyuy	Vilyuy_modern	THw48	14	14	17	23	11	16	14	10	11	13	14	11	19	14	16	12	21	Thèves et al. 2010
Vilyuy	Vilyuy_modern	THw56	14	14	17	23	11	15	14	11	11	13	14	11	19	14	16	12	22	Thèves et al. 2010
Vilyuy	Vilyuy_modern	THw57	14	14	17	23	11	15	14	10	11	13	14	11	19	14	16	12	23	Thèves et al. 2010
Vilyuy	Vilyuy_modern	THw58	14	14	17	23	11	16	14	10	11	13	14	11	19	14	16	12	21	Thèves et al. 2010
Vilyuy	Vilyuy_modern	THw62	14	14	19	23	11	16	14	10	11	13	14	11	19	14	16	12	22	Thèves et al. 2010
Vilyuy	Vilyuy_modern	THw63	14	14	19	23	11	16	14	10	11	13	14	11	19	14	16	12	22	Thèves et al. 2010
Vilyuy	Vilyuy_modern	THw65	15	14	18	23	11	16	14	10	11	12	14	11	19	14	16	12	22	Thèves et al. 2010
Vilyuy	Vilyuy_modern	THw66	15	14	18	23	11	16	14	10	11	13	14	11	19	14	16	12	22	Thèves et al. 2010
Vilyuy	Vilyuy_modern	THw67	15	14	18	23	11	16	14	10	11	12	14	11	19	14	16	12	22	Thèves et al. 2010
Vilyuy	Vilyuy_modern	THw74	14	13	17	23	11	15	14	10	11	13	14	11	19	14	16	12	22	Thèves et al. 2010
Vilyuy	Vilyuy_modern	THw15	14	14	18	23	11	16	14	10	11	13	14	11	19	14	16	12	21	Thèves et al. 2010
Further samples used for MJ calculation of N1a1 M46 Y-haplogroup based on 12 STR
Region	pop	Samples	DYS19	DYS389 I	DYS389 II	DYS390	DYS391	DYS392	DYS393	DYS439	DYS385a	DYS385b	DYS437	DYS438	DYS448	DYS456	DYS458	YGATA	DYS635	References
Hungary, Carpathian Basin	Hungarian Conqueror, Bodrogszerdahely-Bálványhegy/grave 3	BB3	14	14		23		14	14	10	11	13	14	10		14	18			Fóthy et al. 2020
Hungary, Carpathian Basin	Hungarian Conqueror, Karos-Eperjesszög II/grave 29	KEII/29	14	14		23		14	14	10	11	13	14	10		14	18			Fóthy et al. 2020
Vilyuy	Vilyuy_modern	THw16	14	14		23		16	14	10	11	13	14	11		14	17			Thèves et al. 2010
Vilyuy	Vilyuy_modern	THw17	14	14		23		15	14	11	11	13	14	11		14	16			Thèves et al. 2010
Vilyuy	Vilyuy_modern	THw18	14	14		23		16	14	10	11	13	14	11		13	16			Thèves et al. 2010
Vilyuy	Vilyuy_modern	THw37	14	14		23		16	13	10	11	13	14	11		14	16			Thèves et al. 2010
Vilyuy	Vilyuy_modern	THw38	14	14		23		16	14	11	11	13	14	11		14	16			Thèves et al. 2010
Vilyuy	Vilyuy_modern	THw39	14	14		23		16	14	10	11	13	14	11		16	16			Thèves et al. 2010
Vilyuy	Vilyuy_modern	THw44	14	14		23		16	14	10	11	13	14	11		14	16			Thèves et al. 2010
Vilyuy	Vilyuy_modern	THw54	14	14		23		15	14	10	11	14	14	11		14	16			Thèves et al. 2010
Vilyuy	Vilyuy_modern	THw55	14	14		23		15	14	12	11	13	14	11		14	17			Thèves et al. 2010
Vilyuy	Vilyuy_modern	THw59	14	14		23		16	14	10	11	13	14	11		14	16			Thèves et al. 2010
Vilyuy	Vilyuy_modern	THw60	14	14		23		14	14	10	11	13	14	10		15	19			Thèves et al. 2010
Vilyuy	Vilyuy_modern	THw61	14	14		23		14	14	10	11	13	14	10		15	18			Thèves et al. 2010
Vilyuy	Vilyuy_modern	THw73	14	13		23		15	14	10	11	14	14	11		14	16			Thèves et al. 2010
Vilyuy	Vilyuy_modern	THw75	14	13		23		14	14	10	11	13	14	10		14	15			Thèves et al. 2010
Volga-Ural (Turkic speakers)	Bashkir	ILL1	14	13		23		14	14	10	12	13	14	10		14	17			Illumäe et al. 2016
Northeastern Europe	Karelian	ILL2	14	14		24		14	14	10	11	13	14	10		15	18			Illumäe et al. 2016
Volga-Ural (Turkic speakers)	Bashkir	ILL3	14	14		23		14	14	10	11	13	14	10		14	19			Illumäe et al. 2016
Volga-Ural (Turkic speakers)	Bashkir	ILL4	14	14		23		14	14	10	11	13	14	10		14	19			Illumäe et al. 2016
Volga-Ural (Turkic speakers)	Bashkir	ILL5	14	14		23		14	14	10	11	13	14	10		14	19			Illumäe et al. 2016
Volga-Ural (Turkic speakers)	Bashkir	ILL6	14	14		23		14	14	10	11	13	14	10		14	17			Illumäe et al. 2016
Volga-Ural (Turkic speakers)	Bashkir	ILL7	14	14		23		14	14	10	11	13	14	10		14	17			Illumäe et al. 2016
Volga-Ural (Turkic speakers)	Bashkir	ILL8	14	14		23		14	14	10	11	13	14	10		14	19			Illumäe et al. 2016
Volga-Ural (Turkic speakers)	Bashkir	ILL9	14	14		23		14	14	10	11	14	14	10		14	20			Illumäe et al. 2016
Volga-Ural (Turkic speakers)	Bashkir	ILL10	14	14		23		14	14	10	11	13	14	10		14	19			Illumäe et al. 2016
Volga-Ural (Turkic speakers)	Bashkir	ILL11	14	14		23		14	14	10	11	14	14	10		14	19			Illumäe et al. 2016
Volga-Ural (Turkic speakers)	Bashkir	ILL12	15	14		23		14	14	10	11	14	14	10		14	19			Illumäe et al. 2016
Volga-Ural (Turkic speakers)	Bashkir	ILL13	14	14		23		14	14	10	11	13	14	10		14	17			Illumäe et al. 2016
Volga-Ural (Turkic speakers)	Bashkir	ILL14	14	14		23		14	14	10	11	13	14	10		14	17			Illumäe et al. 2016
Volga-Ural (Turkic speakers)	Bashkir	ILL15	14	14		23		14	14	10	11	13	14	10		14	17			Illumäe et al. 2016
Volga-Ural (Turkic speakers)	Bashkir	ILL16	14	14		23		14	14	10	11	13	14	10		14	17			Illumäe et al. 2016
Volga-Ural (Turkic speakers)	Bashkir	ILL17	15	14		23		14	13	10	12	13	14	10		14	17			Illumäe et al. 2016
Volga-Ural (Turkic speakers)	Bashkir	ILL18	14	13		23		15	13	10	12	13	14	10		15	17			Illumäe et al. 2016
Volga-Ural (Turkic speakers)	Bashkir	ILL19	14	13		23		15	13	10	12	13	14	10		15	17			Illumäe et al. 2016
Volga-Ural (Turkic speakers)	Bashkir	ILL20	14	15		25		14	14	10	11	13	14	10		14	16			Illumäe et al. 2016
Northeastern Europe	Karelian	ILL21	14	14		24		14	14	11	11	13	14	10		14	17			Illumäe et al. 2016
Northeastern Europe	Karelian	ILL22	14	14		24		14	14	11	11	13	14	10		14	18			Illumäe et al. 2016
Northeastern Europe	Karelian	ILL23	14	14		24		14	14	10	11	13	14	10		14	18			Illumäe et al. 2016
Northeastern Europe	Karelian	ILL24	14	14		24		14	14	10	11	13	14	10		14	16			Illumäe et al. 2016
Northeastern Europe	Karelian	ILL25	14	14		23		15	14	10	11	13	14	10		14	17			Illumäe et al. 2016
Northeastern Europe	Saami	ILL26	14	14		24		14	14	10	11	13	14	10		14	18			Illumäe et al. 2016
Northeastern Europe	Saami	ILL27	15	14		24		14	14	10	11	13	14	10		14	17			Illumäe et al. 2016
Northeastern Europe	Saami	ILL28	14	14		24		14	13	10	11	13	14	10		14	17			Illumäe et al. 2016
Northeastern Europe	Saami	ILL29	14	14		24		14	14	10	11	13	14	10		14	18			Illumäe et al. 2016
Volga-Ural (Turkic speakers)	Tatar	ILL30	14	14		23		14	14	10	11	13	14	10		14	18			Illumäe et al. 2016
Volga-Ural (Turkic speakers)	Tatar	ILL31	14	14		23		14	14	10	12	13	14	10		14	17			Illumäe et al. 2016
Volga-Ural (Turkic speakers)	Tatar	ILL32	14	14		23		14	13	10	11	13	14	10		14	17			Illumäe et al. 2016
Volga-Ural (Turkic speakers)	Tatar	ILL33	14	14		23		14	14	10	11	13	14	10		14	17			Illumäe et al. 2016
Eastern Europe Slavic sp.	Russian Centr	ILL34	14	14		23		14	14	11	11	13	14	11		14	17			Illumäe et al. 2016
Eastern Europe Slavic sp.	Russian Centr	ILL35	14	14		23		12	14	10	11	12	14	11		14	18			Illumäe et al. 2016
Eastern Europe Slavic sp.	Russian Centr	ILL36	14	14		23		14	14	10	11	13	14	10		15	16			Illumäe et al. 2016
Northeastern Europe	Russian North	ILL37	14	14		24		14	14	11	11	13	14	10		14	18			Illumäe et al. 2016
Northeastern Europe	Russian North	ILL38	14	13		24		14	14	10	11	13	14	10		14	17			Illumäe et al. 2016
Northeastern Europe	Russian North	ILL39	14	13		24		14	14	10	11	13	14	10		14	17			Illumäe et al. 2016
Northeastern Europe	Russian North	ILL40	14	13		24		14	14	10	11	13	14	10		13	17			Illumäe et al. 2016
Northeastern Europe	Russian North	ILL41	14	13		24		14	14	10	11	13	14	10		14	17			Illumäe et al. 2016
Northeastern Europe	Russian North	ILL42	14	14		24		14	14	11	11	13	14	10		14	18			Illumäe et al. 2016
Northeastern Europe	Russian North	ILL43	14	13		24		14	14	10	11	13	14	10		14	17			Illumäe et al. 2016
Northeastern Europe	Russian North	ILL44	14	13		24		14	14	10	11	13	14	10		14	17			Illumäe et al. 2016
Northeastern Europe	Russian North	ILL45	14	13		24		14	14	10	11	13	14	10		14	17			Illumäe et al. 2016
Northeastern Europe	Russian North	ILL46	14	13		24		14	14	10	11	13	14	10		14	17			Illumäe et al. 2016
Northeastern Europe	Russian North	ILL47	14	13		24		14	14	10	11	13	14	10		14	17			Illumäe et al. 2016
Volga-Ural (Uralic-speakers)	Mordva	ILL48	14	14		24		14	14	11	11	13	14	10		14	17			Illumäe et al. 2016
Volga-Ural (Uralic-speakers)	Mordva	ILL49	14	14		24		14	14	10	11	13	14	10		14	18			Illumäe et al. 2016
Volga-Ural (Uralic-speakers)	Mordva	ILL50	14	14		24		14	14	10	11	13	14	10		14	18			Illumäe et al. 2016
Eastern Europe Slavic sp.	Ukrainian	ILL51	14	14		24		14	14	10	11	13	14	10		14	17			Illumäe et al. 2016
Eastern Europe Slavic sp.	Ukrainian	ILL52	15	13		23		14	14	10	11	13	14	10		13	17			Illumäe et al. 2016
Eastern Europe Slavic sp.	Ukrainian	ILL53	14	14		23		14	14	10	11	13	14	10		13	17			Illumäe et al. 2016
Eastern Europe Slavic sp.	Ukrainian	ILL54	14	14		23		14	14	10	11	13	14	10		13	17			Illumäe et al. 2016
Eastern Europe Slavic sp.	Russian Centr	ILL55	14	14		23		14	14	10	11	13	14	10		14	17			Illumäe et al. 2016
Eastern Europe Baltic (Uralic speakers)	Estonian	ILL56	14	14		24		14	14	10	11	13	14	10		14	16			Illumäe et al. 2016
Eastern Europe Baltic (Uralic speakers)	Estonian	ILL57	14	14		24		14	14	10	11	13	14	10		14	16			Illumäe et al. 2016
Eastern Europe Baltic (Uralic speakers)	Estonian	ILL58	14	14		24		14	14	10	11	13	14	10		14	16			Illumäe et al. 2016
Middle East	Lebanese	ILL59	14	14		23		15	16	10	11	13	14	11		14	17			Illumäe et al. 2016
Eastern Europe Baltic (Uralic speakers)	Estonian	ILL60	14	14		24		14	14	10	11	13	14	10		14	16			Illumäe et al. 2016
Western Siberia	Khanty	ILL61	15	14		23		14	14	10	11	13	14	11		14	15			Illumäe et al. 2016
Western Siberia	Khanty	ILL62	15	14		23		14	14	10	11	13	14	11		14	15			Illumäe et al. 2016
Western Siberia	Khanty	ILL63	15	14		23		14	14	10	11	13	14	11		14	15			Illumäe et al. 2016
Western Siberia	Khanty	ILL64	14	15		23		14	13	10	11	13	14	10		14	17			Illumäe et al. 2016
Western Siberia	Khanty	ILL65	14	14		23		14	14	10	13	13	14	10		14	17			Illumäe et al. 2016
Western Siberia	Khanty	ILL66	15	14		23		14	14	10	11	13	14	11		14	15			Illumäe et al. 2016
Western Siberia	Khanty	ILL67	15	14		23		14	14	10	11	12	14	11		14	15			Illumäe et al. 2016
Western Siberia	Khanty	ILL68	15	14		23		14	14	10	11	13	14	11		14	15			Illumäe et al. 2016
Carpathian Basin	Hungarian	114	14	14		23		14	14	11	12	14	14	10		14	17			Post et al. 2019
Volga-Ural	Tatar	115	14	14		23		14	14	10	12	13	14	10		14	19			FTDNA
Carpathian Basin	Hungarian	116	14	14		24		14	14	10	13	13	14	10		14	17			Post et al. 2019
Carpathian Basin	Hungarian	117	14	14		23		14	13	10	11	14	14	10		14	17			Post et al. 2019
Carpathian Basin	Hungarian	118	14	14		23		14	14	10	11	13	14	10		13	17			Post et al. 2019
Volga-Ural	Bashkir	119	14	14		23		14	14	10	11	13	14	10		14	17			FTDNA
Inner Asia	Kazakh	120	14	14		23		14	14	10	11	13	14	10		14	17			FTDNA
Inner Asia	Kazakh	121	14	14		23		15	14	10	11	13	14	10		14	17			FTDNA
Carpathian Basin	Hungarian	122	14	14		23		14	14	11	11	13	14	10		14	17			Post et al. 2019
Western Siberia	Khanty	123	14	14		23		15	14	11	11	13	14	10		14	17			FTDNA
Carpathian Basin	Hungarian	124	14	14		23		14	14	10	13	13	14	10		14	18			FTDNA
Balkan	Greek	125	14	14		23		14	14	10	11	13	14	10		13	17			FTDNA
Volga-Ural	Tatar	126	14	14		23		14	14	10	11	13	14	10		14	18			FTDNA

## Sheet: S9_Y-STR_G2a_MJ
S9_Samples used for MJ calculation of G2a Y-haplogroup based on 14 STR
Region	Population/Samples	Hg	D19	D389 I	D389 II	D390	D393	D439	D385a	D385b	D437	D438	D456	D458	YGATA	D635	References
Volga-Ural, Russia	Ancient Uyelgi/ Uyelgi4	G2a2 > U1> L1266	15	12	18	23	14	11	13	14	16	10	15	17	12	21	present study
Hungary	Hungarian Conqueror, RP/2, Rétközberencs-Paromdomb/grave 2	G2a2-U1 > L1266	15	12	18	23	14	10	13	14	16	10	17	17	12	21	Fóthy et al. 2020
Caucasus	Abazas	G-U1	15	12	18	22	14	11	13	14	16	10	15	17	12	21	Rootsi et al. 2012
Caucasus	Abazas	G-U1	14	13	18	24	14	11	13	14	16	10	14	15	12	21	Rootsi et al. 2012
Caucasus	Abazas	G-U1	14	13	18	24	14	11	13	14	16	10	14	15	12	21	Rootsi et al. 2012
Caucasus	Abazas	G-U1	15	12	18	23	14	11	13	14	16	10	16	17	12	21	Rootsi et al. 2012
Caucasus	Abazas	G-U1	14	13	18	24	14	11	14	14	16	10	14	15	12	21	Rootsi et al. 2012
Caucasus	Abazas	G-U1	15	12	18	23	14	12	13	13	16	10	15	17	12	21	Rootsi et al. 2012
Caucasus	Abazas	G-U1	14	13	18	24	14	12	13	14	16	10	14	15	12	21	Rootsi et al. 2012
Caucasus	Abkhaz	G-U1	15	12	16	23	14	11	14	14	17	11	15	17	12	21	Rootsi et al. 2012
Caucasus	Abkhaz	G-U1	14	13	17	24	14	11	13	14	16	10	14	14	12	21	Rootsi et al. 2012
Caucasus	Abkhaz	G-U1	15	12	19	23	14	11	13	14	16	10	17	17	11	21	Rootsi et al. 2012
Caucasus	Abkhaz	G-U1	15	12	19	23	14	11	13	14	16	10	17	17	11	21	Rootsi et al. 2012
Caucasus	Abkhaz	G-U1	15	12	17	23	14	11	13	14	16	10	18	17	12	21	Rootsi et al. 2012
Caucasus	Abkhaz	G-U1	15	12	17	24	14	11	13	15	16	10	16	17	12	22	Rootsi et al. 2012
Caucasus	Abkhaz	G-U1	15	12	16	23	14	11	13	14	16	10	16	17	12	22	Rootsi et al. 2012
Caucasus	Abkhaz	G-U1	15	12	17	23	14	11	13	14	16	10	16	18	12	21	Rootsi et al. 2012
Caucasus	Abkhaz	G-U1	15	13	18	23	14	11	12	14	15	10	17	17	12	21	Rootsi et al. 2012
Caucasus	Abkhaz	G-U1	16	12	19	23	14	11	13	16	16	10	16	17	12	21	Rootsi et al. 2012
Caucasus	Abkhaz	G-U1	14	12	17	24	14	11	13	15	16	10	15	17	11	22	Rootsi et al. 2012
Caucasus	Abkhaz	G-U1	15	12	18	23	14	11	13	15	16	10	16	15	12	21	Rootsi et al. 2012
Caucasus	Abkhaz	G-U1	15	12	19	23	14	11	13	14	16	10	17	17	11	21	Rootsi et al. 2012
Caucasus	Abkhaz	G-U1	15	12	17	22	14	11	13	14	16	10	16	18	12	21	Rootsi et al. 2012
Caucasus	Abkhaz	G-U1	15	12	19	23	14	11	13	14	16	10	17	17	12	21	Rootsi et al. 2012
Caucasus	Abkhaz	G-U1	15	12	18	23	14	11	13	14	16	10	18	17	12	21	Rootsi et al. 2012
Caucasus	Abkhaz	G-U1	14	13	18	24	14	11	13	14	16	10	14	14	12	21	Rootsi et al. 2012
Caucasus	Abkhaz	G-U1	14	13	17	24	14	11	13	14	16	10	14	15	12	21	Rootsi et al. 2012
Caucasus	Abkhaz	G-U1	15	12	17	23	14	11	13	14	16	10	15	18	12	21	Rootsi et al. 2012
Caucasus	Abkhaz	G-U1	14	12	16	23	14	11	13	14	16	10	17	17	12	22	Rootsi et al. 2012
Caucasus	Abkhaz	G-U1	15	12	19	23	14	11	13	14	16	10	17	16	12	21	Rootsi et al. 2012
Caucasus	Abkhaz	G-U1	16	12	17	22	14	12	13	14	16	10	16	17	11	21	Rootsi et al. 2012
Caucasus	Abkhaz	G-U1	14	13	18	24	13	11	14	14	16	10	14	15	12	21	Rootsi et al. 2012
Caucasus	Abkhaz	G-U1	14	13	18	24	14	11	12	12	16	10	14	15	12	21	Rootsi et al. 2012
Caucasus	Adyghe	G-U1	15	12	17	23	14	11	13	14	15	10	15	17	12	21	Rootsi et al. 2012
Caucasus	Adyghe	G-U1	15	12	16	23	14	12	13	14	16	10	15	17	12	21	Rootsi et al. 2012
Caucasus	Adyghe	G-U1	15	12	18	24	14	11	13	13	16	10	17	17	12	21	Rootsi et al. 2012
Caucasus	Adyghe	G-U1	15	12	17	22	14	11	13	14	16	10	15	19	12	21	Rootsi et al. 2012
Caucasus	Adyghe	G-U1	15	13	18	23	14	11	13	14	15	10	16	17	12	21	Rootsi et al. 2012
Caucasus	Adyghe	G-U1	15	12	17	23	14	11	13	14	16	10	16	17	12	22	Rootsi et al. 2012
Caucasus	Adyghe	G-U1	15	12	16	23	13	12	13	14	16	11	16	18	12	21	Rootsi et al. 2012
Caucasus	Adyghe	G-U1	15	12	16	24	14	11	13	14	15	10	16	16	11	21	Rootsi et al. 2012
Caucasus	Cherkessian	G-U1	14	13	17	24	14	10	14	14	16	10	14	15	11	21	Rootsi et al. 2012
Caucasus	Cherkessian	G-U1	15	12	18	23	14	11	13	14	16	10	15	18	11	21	Rootsi et al. 2012
Caucasus	Cherkessian	G-U1	15	12	17	23	14	11	13	15	16	10	17	17	12	21	Rootsi et al. 2012
Caucasus	Cherkessian	G-U1	15	12	18	23	14	11	13	14	16	10	15	17	12	21	Rootsi et al. 2012
Caucasus	Cherkessian	G-U1	15	12	17	23	14	11	13	15	16	10	17	17	12	21	Rootsi et al. 2012
Caucasus	Cherkessian	G-U1	16	12	17	23	14	11	12	14	16	10	16	17	11	21	Rootsi et al. 2012
Caucasus	Cherkessian	G-U1	15	12	18	23	14	11	13	14	16	10	15	18	12	21	Rootsi et al. 2012
Caucasus	Cherkessian	G-U1	15	12	18	23	14	11	13	14	16	10	15	18	11	21	Rootsi et al. 2012
Caucasus	Kabardinian	G-U1	14	12	18	23	13	11	13	14	16	10	16	17	11	21	Rootsi et al. 2012
Caucasus	Kabardinian	G-U1	15	12	17	23	14	11	13	15	16	10	16	16	12	22	Rootsi et al. 2012
Caucasus	Kabardinian	G-U1	15	12	18	24	14	11	13	14	16	10	15	17	11	21	Rootsi et al. 2012
Caucasus	Kabardinian	G-U1	15	12	17	22	14	11	13	14	16	10	15	18	12	21	Rootsi et al. 2012
Caucasus	Armenian	G-U1	15	12	17	22	14	12	13	14	16	10	15	19	12	21	Rootsi et al. 2012
Caucasus	Armenian	G-U1	15	12	17	22	14	11	13	13	16	10	16	18	12	21	Rootsi et al. 2012
Caucasus	Armenian	G-U1	15	12	17	22	14	11	13	14	16	10	16	17	12	21	Rootsi et al. 2012
Caucasus	Armenian	G-U1	15	12	16	22	14	12	13	14	17	10	15	16	12	23	Rootsi et al. 2012
Caucasus	Armenian	G-U1	15	12	16	22	14	12	13	15	16	10	15	16	12	23	Rootsi et al. 2012
Caucasus	Balkar	G-U1	14	12	17	22	14	11	13	14	16	10	16	18	12	21	Rootsi et al. 2012
Caucasus	Balkar	G-U1	15	12	18	23	14	11	13	14	16	10	17	16	11	22	Rootsi et al. 2012
Caucasus	Balkar	G-U1	15	12	18	23	14	11	13	14	16	10	17	16	11	22	Rootsi et al. 2012
Caucasus	Balkar	G-U1	15	13	17	22	14	13	14	15	16	10	16	16	12	21	Rootsi et al. 2012
Caucasus	Balkar	G-U1	15	12	17	22	14	12	10	14	16	10	15	16	12	21	Rootsi et al. 2012
Caucasus	Balkar	G-U1	15	12	18	23	14	11	13	16	16	10	16	17	11	21	Rootsi et al. 2012
Caucasus	Balkar	G-U1	15	12	16	22	14	11	13	14	16	10	15	19	12	21	Rootsi et al. 2012
Near/Middle East	Iranian Azeri	G-U1	15	12	17	22	14	12	13	14	16	10	17	19	11	21	Rootsi et al. 2012
Near/Middle East	Iranian Azeri	G-U1	15	13	17	22	14	11	13	14	16	10	16	18	12	20	Rootsi et al. 2012
Caucasus	Karachay	G-U1	15	12	17	23	14	11	13	14	16	10	16	16	12	22	Rootsi et al. 2012
Caucasus	Karachay	G-U1	15	12	18	23	14	11	13	14	16	11	17	16	11	21	Rootsi et al. 2012
Caucasus	Karachay	G-U1	15	12	19	23	14	11	13	14	16	10	17	17	12	21	Rootsi et al. 2012
Caucasus	Karachay	G-U1	15	12	17	23	14	11	13	14	16	11	17	16	11	21	Rootsi et al. 2012
Caucasus	Karachay	G-U1	15	12	18	23	14	11	13	14	16	11	17	17	11	21	Rootsi et al. 2012
Caucasus	Kumyk	G-U1	15	12	15	22	14	11	14	14	16	10	16	18	12	21	Rootsi et al. 2012
Caucasus	Kumyk	G-U1	15	12	18	23	14	11	13	14	16	10	18	17	11	21	Rootsi et al. 2012
Caucasus	Kumyk	G-U1	15	12	17	23	14	11	13	14	16	10	16	17	13	22	Rootsi et al. 2012
Caucasus	Kumyk	G-U1	15	12	18	23	14	11	13	14	16	10	17	16	11	21	Rootsi et al. 2012
Caucasus	Nogay	G-U1	15	12	17	22	14	11	13	14	16	10	15	19	12	21	Rootsi et al. 2012
Caucasus	Nogay	G-U1	15	13	17	23	14	11	13	14	16	9	17	17	11	21	Rootsi et al. 2012
Caucasus	Nogay	G-U1	15	12	16	23	14	12	13	14	16	10	15	15	12	21	Rootsi et al. 2012
Caucasus	Nogay	G-U1	15	12	17	22	13	11	13	14	16	10	15	18	11	21	Rootsi et al. 2012
Caucasus	Nogay	G-U1	15	12	17	22	13	11	13	14	16	10	15	18	11	22	Rootsi et al. 2012
Caucasus	Nogay	G-U1	15	12	18	24	14	11	13	14	16	10	17	17	12	22	Rootsi et al. 2012
Caucasus	Chechen	G-U1	15	12	18	23	14	11	14	14	16	10	15	16	11	21	Rootsi et al. 2012
Caucasus	Georgian	G-U1	15	12	17	23	14	12	13	15	16	10	15	16	12	21	Rootsi et al. 2012
Caucasus	Georgian	G-U1	15	12	19	23	14	11	13	16	16	10	16	17	12	21	Rootsi et al. 2012
Caucasus	Georgian	G-U1	15	12	17	22	14	11	13	14	16	10	16	17	12	21	Rootsi et al. 2012
Caucasus	Georgian	G-U1	15	12	17	22	14	11	13	14	16	10	15	18	13	21	Rootsi et al. 2012
Caucasus	Ossetian Northern	G-U1	15	12	17	23	14	11	13	13	16	10	16	17	12	21	Rootsi et al. 2012
Central Asia	Kazakh	G-U1	15	13	18	23	14	11	13	14	16	10	16	17	11	21	Rootsi et al. 2012
Central Asia	Kazakh	G-U1	15	12	18	23	14	12	13	14	16	10	16	17	12	21	Rootsi et al. 2012
Central Asia	Kyrgz	G-U1	16	12	18	23	14	11	13	14	16	10	15	17	12	21	Rootsi et al. 2012
Europe	Bashkir	G-U1	17	12	17	23	14	11	13	14	16	10	16	17	11	21	Rootsi et al. 2012
Europe	Belarus	G-U1	15	12	17	23	15	11	14	15	16	10	15	17	12	21	Rootsi et al. 2012
Europe	Belarus	G-U1	15	12	17	23	13	11	13	14	16	11	17	18	12	21	Rootsi et al. 2012
Europe	Estonian	G-U1	15	12	17	23	14	12	13	14	16	10	17	16	12	21	Rootsi et al. 2012
Europe	Estonian	G-U1	15	12	17	23	14	11	13	14	16	10	16	17	12	21	Rootsi et al. 2012
Europe	Slovenian	G-U1	15	13	18	22	14	11	13	14	16	10	15	19	12	21	Rootsi et al. 2012
Europe	Ukrainian	G-U1	15	12	17	23	14	11	13	13	16	10	15	17	12	22	Rootsi et al. 2012
Europe	Ukrainian	G-U1	15	13	18	23	14	11	13	14	16	10	16	17	11	21	Rootsi et al. 2012
Europe	Ukrainian	G-U1	15	12	17	22	14	11	13	14	16	10	15	18	12	21	Rootsi et al. 2012
Europe	cretan	G-U1	15	12	19	23	14	11	14	14	16	10	18	17	12	22	Rootsi et al. 2012
Near/Middle East	Anatolian Greek (Smyrna)	G-U1	14	12	15	23	14	12	14	14	16	10	15	16	12	20	Rootsi et al. 2012
Near/Middle East	Anatolian Greek (Smyrna)	G-U1	15	12	17	22	14	12	12	14	16	10	15	18	11	21	Rootsi et al. 2012
Near/Middle East	Palestinian	G-U1	15	12	17	22	14	12	13	15	16	10	15	16	11	20	Rootsi et al. 2012
Near/Middle East	Palestinian	G-U1	15	12	17	22	14	12	13	14	16	10	15	16	11	20	Rootsi et al. 2012
Near/Middle East	Palestinian	G-U1	13	12	17	22	14	12	13	14	16	10	15	16	11	20	Rootsi et al. 2012
Near/Middle East	Palestinian	G-U1	15	12	17	22	14	13	13	14	16	10	15	16	11	20	Rootsi et al. 2012
Near/Middle East	Palestinian	G-U1	15	12	17	22	14	12	13	14	16	10	15	16	11	20	Rootsi et al. 2012
Near/Middle East	Palestinian	G-U1	15	12	16	22	14	12	13	14	16	10	15	16	11	20	Rootsi et al. 2012
Near/Middle East	Palestinian	G-U1	15	12	17	22	14	12	14	14	16	10	15	16	11	20	Rootsi et al. 2012
Near/Middle East	Palestinian	G-U1	15	12	17	22	14	12	13	14	16	10	15	16	11	20	Rootsi et al. 2012
Near/Middle East	Palestinian	G-U1	15	12	17	22	14	12	13	14	16	10	15	16	11	20	Rootsi et al. 2012
Near/Middle East	Palestinian	G-U1	15	12	17	22	14	12	12	14	16	10	15	16	11	20	Rootsi et al. 2012
Near/Middle East	Palestinian	G-U1	15	12	17	22	14	12	13	14	16	10	15	16	11	20	Rootsi et al. 2012
Near/Middle East	Palestinian	G-U1	15	12	17	22	14	12	12	14	16	10	15	16	11	20	Rootsi et al. 2012
Near/Middle East	Palestinian	G-U1	15	12	17	22	14	12	13	14	16	10	15	16	11	20	Rootsi et al. 2012
Near/Middle East	Turk	G-U1	15	12	16	23	14	11	13	14	15	10	16	16	12	21	Rootsi et al. 2012
Near/Middle East	Turk	G-U1	15	12	17	22	14	11	14	14	16	10	16	18	12	21	Rootsi et al. 2012
Near/Middle East	Turk	G-U1	15	12	16	22	14	12	13	13	16	10	15	17	12	21	Rootsi et al. 2012
Near/Middle East	Turk	G-U1	15	12	17	22	14	11	13	15	15	10	15	18	12	21	Rootsi et al. 2012

## Sheet: S10_AncPop_genomicPCA
S10_Ancient population used for PCA analysis based on genomic DNA
	Country	Locality	Date	Reference
Anatolia_Ottoman1.SG	Turkey	Kalehöyük	1200-1950 BCE	Damgaard et al. 2018a
Anatolia_Ottoman2.SG	Turkey	Kalehöyük	1200-1950 BCE	Damgaard et al. 2018a
Armenia_LchashenMetsamor.SG	Armenia	Caucasus	1400-1100 BCE	Damgaard et al. 2018b
	Armenia	Caucasus	1419-1135 calBCE (3050±42 BP, UBA-33655)	Damgaard et al. 2018b
Finland_Levanluhta	Finland	Isokyro, Levanluhta	300-800 CE	Lamnidis et al. 2018
	Finland	Isokyro, Levanluhta	300-800 CE	Lamnidis et al. 2018
	Finland	Isokyro, Levanluhta	300-800 CE	Lamnidis et al. 2018
Finland_Levanluhta_B	Finland	Isokyro, Levanluhta	300-800 CE	Lamnidis et al. 2018
Hungary_Langobard	Hungary	Szólád	412-604 CE	Amorim et al. 2018
	Hungary	Szólád	412-604 CE	Amorim et al. 2018
	Hungary	Szólád	412-604 CE	Amorim et al. 2018
	Hungary	Szólád	412-604 CE	Amorim et al. 2018
	Hungary	Szólád	412-604 CE	Amorim et al. 2018
	Hungary	Szólád	412-604 CE	Amorim et al. 2018
	Hungary	Szólád	412-604 CE	Amorim et al. 2018
	Hungary	Szólád	412-604 CE	Amorim et al. 2018
	Hungary	Szólád	412-604 CE	Amorim et al. 2018
	Hungary	Szólád	412-604 CE	Amorim et al. 2018
	Hungary	Szólád	412-604 CE	Amorim et al. 2018
	Hungary	Szólád	412-604 CE	Amorim et al. 2018
	Hungary	Szólád	412-604 CE	Amorim et al. 2018
	Hungary	Szólád	412-604 CE	Amorim et al. 2018
	Hungary	Szólád	412-604 CE	Amorim et al. 2018
	Hungary	Szólád	412-604 CE	Amorim et al. 2018
	Hungary	Szólád	412-604 CE	Amorim et al. 2018
	Hungary	Szólád	430-577 calCE (1544±26 BP)	Amorim et al. 2018
	Hungary	Szólád	426-549 calCE (1567±24 BP)	Amorim et al. 2018
	Hungary	Szólád	412-538 calCE (1595±27 BP)	Amorim et al. 2018
Hungary_Medieval.SG	Hungary		1191-1280 calCE (788±30 BP, UBA-33601)	Damgaard et al. 2018b
Hungary_Scythian.SG	Hungary		490-233 calBCE (2322±36 BP, UBA-33596)	Damgaard et al. 2018b
	Hungary		729-390 calBCE (2378±35 BP, UBA-33600)	Damgaard et al. 2018b
	Hungary		735-392 calBCE (2388±36 BP, UBA-33598)	Damgaard et al. 2018b
	Hungary		749-398 calBCE (2409±37 BP, UBA-33595)	Damgaard et al. 2018b
	Hungary		774-431 calBCE (2479±35 BP, UBA-33597)	Damgaard et al. 2018b
Iberia_Muslim_Zira	Spain	Granada, Huascar, Cueva Romero	800-900 CE	Olalde et al. 2019
	Spain	Granada, Huascar, Cueva Romero	800-900 CE	Olalde et al. 2019
	Spain	Granada, Huascar, Cueva Romero	800-900 CE	Olalde et al. 2019
Iceland_Pre_Christian.SG	Iceland	Karlsnes	950-1050 CE	Ebenesersdottir et al. 2018
	Iceland	Tunga	897-1024 calCE (960±30 BP, Beta-)	Ebenesersdottir et al. 2018
	Iceland	Vatnsdalur	850-1050 CE	Ebenesersdottir et al. 2018
	Iceland	Vatnsdalur	850-1050 CE	Ebenesersdottir et al. 2018
	Iceland	Vatnsdalur	850-1050 CE	Ebenesersdottir et al. 2018
	Iceland	Dalvik, Brimnes	900-1000 CE	Ebenesersdottir et al. 2018
	Iceland	Ormsstadir	900-1000 CE	Ebenesersdottir et al. 2018
	Iceland	Straumur	900-1000 CE	Ebenesersdottir et al. 2018
	Iceland	Fremri-Svartardalur	870-1000 CE	Ebenesersdottir et al. 2018
	Iceland	Grimsstadir	870-1000 CE	Ebenesersdottir et al. 2018
	Iceland	Gilsarteigur	870-1000 CE	Ebenesersdottir et al. 2018
	Iceland	Hrolfsstadir	870-1000 CE	Ebenesersdottir et al. 2018
	Iceland	Vidar, Masvatn	870-1000 CE	Ebenesersdottir et al. 2018
	Iceland	Njarovik	870-1000 CE	Ebenesersdottir et al. 2018
	Iceland	Neori-Tvera	870-1000 CE	Ebenesersdottir et al. 2018
	Iceland	Smyrlaberg	870-1000 CE	Ebenesersdottir et al. 2018
	Iceland	Svinadalur	870-1000 CE	Ebenesersdottir et al. 2018
	Iceland	Ytra-Gardshorn	870-1000 CE	Ebenesersdottir et al. 2018
	Iceland	Ondverdarnes	850-1000 CE	Ebenesersdottir et al. 2018
	Iceland	Silastadir	850-1000 CE	Ebenesersdottir et al. 2018
	Iceland	Silastadir	850-1000 CE	Ebenesersdottir et al. 2018
	Iceland	Silastadir	850-1000 CE	Ebenesersdottir et al. 2018
	Iceland	Surtsstadir	850-1000 CE	Ebenesersdottir et al. 2018
Italy_North_EarlyMedieval_Langobards	Italy	Piedmont, Collegno	580-630 CE	Amorim et al. 2018
	Italy	Piedmont, Collegno	580-630 CE	Amorim et al. 2018
	Italy	Piedmont, Collegno	580-630 CE	Amorim et al. 2018
	Italy	Piedmont, Collegno	580-630 CE	Amorim et al. 2018
	Italy	Piedmont, Collegno	580-630 CE	Amorim et al. 2018
	Italy	Piedmont, Collegno	580-630 CE	Amorim et al. 2018
	Italy	Piedmont, Collegno	580-630 CE	Amorim et al. 2018
	Italy	Piedmont, Collegno	580-630 CE	Amorim et al. 2018
	Italy	Piedmont, Collegno	580-630 CE	Amorim et al. 2018
	Italy	Piedmont, Collegno	580-630 CE	Amorim et al. 2018
	Italy	Piedmont, Collegno	580-630 CE	Amorim et al. 2018
	Italy	Piedmont, Collegno	580-630 CE	Amorim et al. 2018
	Italy	Piedmont, Collegno	580-630 CE	Amorim et al. 2018
	Italy	Piedmont, Collegno	580-630 CE	Amorim et al. 2018
	Italy	Piedmont, Collegno	580-630 CE	Amorim et al. 2018
	Italy	Piedmont, Collegno	580-630 CE	Amorim et al. 2018
	Italy	Piedmont, Collegno	580-630 CE	Amorim et al. 2018
	Italy	Piedmont, Collegno	580-630 CE	Amorim et al. 2018
Kazakhstan_Andronovo.SG	Kazakhstan	Tian Shan, Central Steppe	1611-1425 calBCE (3225±43 BP, UBA-33602)	Damgaard et al. 2018b
Kazakhstan_Botai.SG	Kazakhstan	Botai	3343-3026 calBCE (4474±37 BP, UBA-32663)	Damgaard et al. 2018a
Kazakhstan_CentralSaka.SG	Kazakhstan	Tian Shan, Central Steppe	756-416 calBCE (2459±28 BP, UBA-31141)	Damgaard et al. 2018b
	Kazakhstan	Tian Shan, Central Steppe	767-430 calBCE (2468±39 BP, UBA-31139)	Damgaard et al. 2018b
	Kazakhstan	Tian Shan, Central Steppe	769-429 calBCE (2470±43 BP, UBA-31140)	Damgaard et al. 2018b
	Kazakhstan	Tian Shan, Central Steppe	769-431 calBCE (2471±31 BP, UBA-31138)	Damgaard et al. 2018b
	Kazakhstan	Tian Shan, Central Steppe	800-400 BCE	Damgaard et al. 2018b
	Kazakhstan	Tian Shan, Central Steppe	788-432 calBCE (2489±39 BP, UBA-31137)	Damgaard et al. 2018b
Kazakhstan_CentralSteppe_EMBA.SG	Kazakhstan	Gregorievka 2	2286-2037 calBCE (3752±35 BP, UBA-32665)	Damgaard et al. 2018a
	Kazakhstan	Sjolpan 4	2620-2468 calBCE (4013±33 BP, UBA-32664)	Damgaard et al. 2018a
Kazakhstan_GoldenHordeAsian.SG	Kazakhstan	Tian Shan, Central Steppe	1200-1600 CE	Damgaard et al. 2018b
Kazakhstan_GoldenHordeEuro.SG	Kazakhstan	Tian Shan, Central Steppe	1200-1600 CE	Damgaard et al. 2018b
Kazakhstan_Kangju.SG	Kazakhstan	Tian Shan, Central Steppe	252-422 calCE (1687±37 BP, UBA-31224)	Damgaard et al. 2018b
	Kazakhstan	Tian Shan, Central Steppe	50-450 CE	Damgaard et al. 2018b
	Kazakhstan	Tian Shan, Central Steppe	50-450 CE	Damgaard et al. 2018b
	Kazakhstan	Tian Shan, Central Steppe	50-450 CE	Damgaard et al. 2018b
	Kazakhstan	Tian Shan, Central Steppe	130-323 calCE (1804±28 BP, UBA-31227)	Damgaard et al. 2018b
	Kazakhstan	Tian Shan, Central Steppe	85-339 calCE (1805±49 BP, UBA-33606)	Damgaard et al. 2018b
Kazakhstan_Karakhanid.SG	Kazakhstan	Tian Shan, Central Steppe	883-1022 calCE (1089±38 BP, UBA-33607)	Damgaard et al. 2018b
	Kazakhstan	Tian Shan, Central Steppe	800-1100 CE	Damgaard et al. 2018b
	Kazakhstan	Tian Shan, Central Steppe	800-1100 CE	Damgaard et al. 2018b
Kazakhstan_Karluk.SG	Kazakhstan	Tian Shan, Central Steppe	750-950 CE	Damgaard et al. 2018b
	Kazakhstan	Tian Shan, Central Steppe	750-950 CE	Damgaard et al. 2018b
Kazakhstan_Kimak.SG	Kazakhstan	Tian Shan, Central Steppe	607-769 calCE (1352±45 BP, UBA-31205)	Damgaard et al. 2018b
Kazakhstan_Kipchak1.SG	Kazakhstan	Tian Shan, Central Steppe	1000-1200 CE	Damgaard et al. 2018b
Kazakhstan_Kipchak2.SG	Kazakhstan	Tian Shan, Central Steppe	1030-1167 calCE (920±25 BP, UBA-31146)	Damgaard et al. 2018b
Kazakhstan_Nomad_HP.SG	Kazakhstan	Tian Shan, Central Steppe	200-500 CE	Damgaard et al. 2018b
	Kazakhstan	Tian Shan, Central Steppe	236-427 calCE (1697±45 BP, UBA-31209)	Damgaard et al. 2018b
Kazakhstan_Nomad_Hun_Sarmatian.SG	Kazakhstan	Tian Shan, Central Steppe	365-197 calBCE (2203±27 BP, UBA-31145)	Damgaard et al. 2018b
	Kazakhstan	Tian Shan, Central Steppe	334-535 calCE (1641±33 BP, UBA-31149)	Damgaard et al. 2018b
Kazakhstan_Nomad_IA.SG	Kazakhstan	Tian Shan, Central Steppe	92 calBCE - 130 calCE (1972±47 BP, UBA-31207)	Damgaard et al. 2018b
	Kazakhstan	Tian Shan, Central Steppe	536-212 calBCE (2324±42 BP, UBA-31231)	Damgaard et al. 2018b
	Kazakhstan	Tian Shan, Central Steppe	763-416 calBCE (2463±45 BP, UBA-31143)	Damgaard et al. 2018b
	Kazakhstan	Tian Shan, Central Steppe	799-539 calBCE (2526±40 BP, UBA-33605)	Damgaard et al. 2018b
Kazakhstan_OutCentralSaka.SG	Kazakhstan	Tian Shan, Central Steppe	810-540 calBCE (2555±46 BP, UBA-31144)	Damgaard et al. 2018b
	Kazakhstan	Tian Shan, Central Steppe	812-571 calBCE (2577±30 BP, UBA-31142)	Damgaard et al. 2018b
Kazakhstan_OutTianShanHun.SG	Kazakhstan	Tian Shan, Central Steppe	141-422 calCE (1722±55 BP, UBA-31229)	Damgaard et al. 2018b
Kazakhstan_OutTurk.SG	Kazakhstan	Tian Shan, Central Steppe	249-425 calCE (1685±39 BP, UBA-33603)	Damgaard et al. 2018b
Kazakhstan_Sarmatian.SG	Kazakhstan	Tian Shan, Central Steppe	96 calBCE - 66 calCE (2013±32 BP, UBA-31152)	Damgaard et al. 2018b
	Kazakhstan	Tian Shan, Central Steppe	800 BCE - 100 CE	Damgaard et al. 2018b
	Kazakhstan	Tengiz, Caspian steppe	770-361 calBCE (2384±71 BP, UBA-33608)	Damgaard et al. 2018b
Kazakhstan_TianShanSaka.SG	Kazakhstan	Tian Shan, Central Steppe	367-183 calBCE (2199±32 BP, UBA-31232)	Damgaard et al. 2018b
Kazakhstan_Turk.SG	Kazakhstan	Tian Shan, Central Steppe	637-852 calCE (1315±45 BP, UBA-31206)	Damgaard et al. 2018b
	Kazakhstan	Tian Shan, Central Steppe	300-900 CE	Damgaard et al. 2018b
Kazakhstan_Wusun.SG	Kazakhstan	Tian Shan, Central Steppe	346-2 calBCE (2099±38 BP, UBA-33594)	Damgaard et al. 2018b
	Kazakhstan	Tian Shan, Central Steppe	500-0 BCE	Damgaard et al. 2018b
	Kazakhstan	Tian Shan, Central Steppe	411-234 calBCE (2310±31 BP, UBA-33604)	Damgaard et al. 2018b
Kyrgyzstan_Nomad_Med.SG	Kyrgyzstan	Tian Shan, Central Steppe	1058-1269 calCE (833±34 BP, UBA-31218)	Damgaard et al. 2018b
	Kyrgyzstan	Tian Shan, Central Steppe	1045-1273 calCE (841±50 BP, UBA-31212)	Damgaard et al. 2018b
	Kyrgyzstan	Tian Shan, Central Steppe	1047-1261 calCE (856±35 BP, UBA-31221)	Damgaard et al. 2018b
	Kyrgyzstan	Tian Shan, Central Steppe	1025-1155 calCE (950±27 BP, UBA-31223)	Damgaard et al. 2018b
Kyrgyzstan_OutTianShanSaka.SG	Kyrgyzstan	Tian Shan, Central Steppe	194-1 calBCE (2079±34 BP, UBA-31165)	Damgaard et al. 2018b
Kyrgyzstan_TianShanHun.SG	Kyrgyzstan	Tian Shan, Central Steppe	537-647 calCE (1479±31 BP, UBA-31193)	Damgaard et al. 2018b
	Kyrgyzstan	Tian Shan, Central Steppe	423-584 calCE (1546±33 BP, UBA-31192)	Damgaard et al. 2018b
	Kyrgyzstan	Tian Shan, Central Steppe	396-571 calCE (1577±42 BP, UBA-31173)	Damgaard et al. 2018b
	Kyrgyzstan	Tian Shan, Central Steppe	391-541 calCE (1606±33 BP, UBA-31161)	Damgaard et al. 2018b
	Kyrgyzstan	Tian Shan, Central Steppe	332-547 calCE (1624±46 BP, UBA-31199)	Damgaard et al. 2018b
	Kyrgyzstan	Tian Shan, Central Steppe	339-539 calCE (1629±40 BP, UBA-31191)	Damgaard et al. 2018b
	Kyrgyzstan	Tian Shan, Central Steppe	334-535 calCE (1642±31 BP, UBA-31194)	Damgaard et al. 2018b
	Kyrgyzstan	Tian Shan, Central Steppe	243-529 calCE (1679±44 BP, UBA-31197)	Damgaard et al. 2018b
	Kyrgyzstan	Tian Shan, Central Steppe	176-529 calCE (1704±52 BP, UBA-31200)	Damgaard et al. 2018b
	Kyrgyzstan	Tian Shan, Central Steppe	0-700 CE	Damgaard et al. 2018b
	Kyrgyzstan	Tian Shan, Central Steppe	255-415 calCE (1693±31 BP, UBA-31163)	Damgaard et al. 2018b
	Kyrgyzstan	Tian Shan, Central Steppe	248-401 calCE (1709±34 BP, UBA-31210)	Damgaard et al. 2018b
	Kyrgyzstan	Tian Shan, Central Steppe	178-423 calCE (1719±48 BP, UBA-31213)	Damgaard et al. 2018b
	Kyrgyzstan	Tian Shan, Central Steppe	175-420 calCE (1723±48 BP, UBA-31198)	Damgaard et al. 2018b
	Kyrgyzstan	Tian Shan, Central Steppe	133-383 calCE (1770±50 BP, UBA-31201)	Damgaard et al. 2018b
	Kyrgyzstan	Tian Shan, Central Steppe	129-380 calCE (1781±46 BP, UBA-31203)	Damgaard et al. 2018b
	Kyrgyzstan	Tian Shan, Central Steppe	136-333 calCE (1783±29 BP, UBA-31214)	Damgaard et al. 2018b
	Kyrgyzstan	Tian Shan, Central Steppe	29-250 calCE (1867±46 BP, UBA-31202)	Damgaard et al. 2018b
	Kyrgyzstan	Tian Shan, Central Steppe	23-236 calCE (1890±46 BP, UBA-31211)	Damgaard et al. 2018b
	Kyrgyzstan	Tian Shan, Central Steppe	24-234 calCE (1891±44 BP, UBA-31195)	Damgaard et al. 2018b
Kyrgyzstan_TianShanSaka.SG	Kyrgyzstan	Tian Shan, Central Steppe	160 calBCE - 51 calCE (2034±32 BP, UBA-31164)	Damgaard et al. 2018b
	Kyrgyzstan	Tian Shan, Central Steppe	201-40 calBCE (2094±33 BP, UBA-31167)	Damgaard et al. 2018b
	Kyrgyzstan	Tian Shan, Central Steppe	202-42 calBCE (2099±32 BP, UBA-31166)	Damgaard et al. 2018b
	Kyrgyzstan	Tian Shan, Central Steppe	346 calBCE - 3 calCE (2093±43 BP, UBA-31157)	Damgaard et al. 2018b
	Kyrgyzstan	Tian Shan, Central Steppe	600 BCE - 100 CE	Damgaard et al. 2018b
	Kyrgyzstan	Tian Shan, Central Steppe	371-165 calBCE (2186±35 BP, UBA-31158)	Damgaard et al. 2018b
	Kyrgyzstan	Tian Shan, Central Steppe	383-200 calBCE (2220±37 BP, UBA-31160)	Damgaard et al. 2018b
	Kyrgyzstan	Tian Shan, Central Steppe	650-50 BCE	Damgaard et al. 2018b
	Kyrgyzstan	Tian Shan, Central Steppe	536-363 calBCE (2344±34 BP, UBA-31162)	Damgaard et al. 2018b
Kyrgyzstan_Turk.SG	Kyrgyzstan	Tian Shan, Central Steppe	394-567 calCE (1582±42 BP, UBA-31204)	Damgaard et al. 2018b
Lithuania_Late_Antiquity.SG	Lithuania		50-650 CE	Damgaard et al. 2018b
Mongolia_Khovsgol_LBA	Mongolia	Eastern Steppe, Khovsgol aimag, Arbulag sorum	1046-820 calBCE (2779±50 BP, A-)	Jeong et al. 2018
	Mongolia	Eastern Steppe, Khovsgol aimag, Arbulag sorum	1200-700 BCE	Jeong et al. 2018
	Mongolia	Eastern Steppe, Khovsgol aimag, Arbulag sorum	1126-898 calBCE (2842±42 BP, A-)	Jeong et al. 2018
	Mongolia	Eastern Steppe, Khovsgol aimag, Arbulag sorum	1188-846 calBCE (2835±50 BP, A-)	Jeong et al. 2018
	Mongolia	Eastern Steppe, Khovsgol aimag, Arbulag sorum	1207-901 calBCE (2857±54 BP, A-)	Jeong et al. 2018
	Mongolia	Eastern Steppe, Khovsgol aimag, Arbulag sorum	1206-919 calBCE (2872±48 BP, A-)	Jeong et al. 2018
	Mongolia	Eastern Steppe, Khovsgol aimag, Arbulag sorum	1255-925 calBCE (2897±55 BP, A-)	Jeong et al. 2018
	Mongolia	Eastern Steppe, Khovsgol aimag, Arbulag sorum	1259-936 calBCE (2910±52 BP, A-)	Jeong et al. 2018
	Mongolia	Eastern Steppe, Khovsgol aimag, Arbulag sorum	1278-979 calBCE (2930±50 BP, A-)	Jeong et al. 2018
	Mongolia	Eastern Steppe, Khovsgol aimag, Arbulag sorum	1385-1059 calBCE (2990±38 BP, A-)	Jeong et al. 2018
	Mongolia	Eastern Steppe, Khovsgol aimag, Arbulag sorum	1388-1055 calBCE (2991±48 BP, A-)	Jeong et al. 2018
	Mongolia	Eastern Steppe, Khovsgol aimag, Arbulag sorum	1389-1055 calBCE (2992±48 BP, A-)	Jeong et al. 2018
	Mongolia	Eastern Steppe, Khovsgol aimag, Arbulag sorum	1410-1126 calBCE (3029±49 BP, A-)	Jeong et al. 2018
	Mongolia	Eastern Steppe, Khovsgol aimag, Arbulag sorum	1412-1127 calBCE (3033±49 BP, A-)	Jeong et al. 2018
	Mongolia	Eastern Steppe, Khovsgol aimag, Arbulag sorum	1421-1128 calBCE (3044±50 BP, A-)	Jeong et al. 2018
	Mongolia	Eastern Steppe, Khovsgol aimag, Arbulag sorum	1428-1130 calBCE (3052±50 BP, A-)	Jeong et al. 2018
	Mongolia	Eastern Steppe, Khovsgol aimag, Arbulag sorum	1429-1130 calBCE (3052±52 BP, A-)	Jeong et al. 2018
	Mongolia	Eastern Steppe, Khovsgol aimag, Arbulag sorum	1427-1134 calBCE (3056±46 BP, A-)	Jeong et al. 2018
	Mongolia	Eastern Steppe, Khovsgol aimag, Arbulag sorum	1442-1208 calBCE (3074±49 BP, A-)	Jeong et al. 2018
	Mongolia	Eastern Steppe, Khovsgol aimag, Arbulag sorum	1606-1298 calBCE (3174±53 BP, A-)	Jeong et al. 2018
Mongolia_XiongNu.SG	Mongolia	Siberia, Tungus & Eastern Steppe	161 calBCE - 81 calCE (2007±46 BP, UBA-33599)	Damgaard et al. 2018b
	Mongolia	Siberia, Tungus & Eastern Steppe	183-41 calBCE (2083±27 BP, UBA-31155)	Damgaard et al. 2018b
	Mongolia	Siberia, Tungus & Eastern Steppe	400 BCE - 100 CE	Damgaard et al. 2018b
Russia_Afanasievo	Russia	Middle Yenisei region, Afanasieva Gora	3000-2000 BCE	Narasimhan et al. 2019
	Russia	Altai Mountains, Yenisey River, left bank of Karasuk tributary, Karasuk III	2700-2600 BCE	Narasimhan et al. 2019
	Russia	Inskoy Dol	2900-2500 BCE	Narasimhan et al. 2019
	Russia	Altai Mountains, Yenisey River, left bank of Karasuk tributary, Karasuk III	2866-2579 calBCE (4120±30 BP, PSUAMS-1957)	Narasimhan et al. 2019
	Russia	Altai Mountains, Yenisey River, left bank of Karasuk tributary, Karasuk III	2872-2625 calBCE (4140±25 BP, PSUAMS-2293)	Narasimhan et al. 2019
	Russia	Altai Mountains, Yenisey River, left bank of Karasuk tributary, Karasuk III	2878-2636 calBCE (4160±25 BP, PSUAMS-1955)	Narasimhan et al. 2019
	Russia	Middle Yenisei region, Afanasieva Gora	2950-2600 BCE [sibling of RISE511 who is directly dated]	Narasimhan et al. 2019
	Russia	Middle Yenisei region, Afanasieva Gora	2887-2677 calBCE (4186±27 BP, OxA-31221)	Narasimhan et al. 2019
	Russia	Middle Yenisei region, Afanasieva Gora	2950-2650 BCE [son of RISE511 with a date of 2909-2679 calBCE (4224±36 BP, OxA-31568)]	Narasimhan et al. 2019
	Russia	Krasnoyarsk Krai, Minusinsk, Podsukhanika II	3000-2700 BCE	Narasimhan et al. 2019
	Russia	Altai Mountains, Yenisey River, left bank of Karasuk tributary, Karasuk III	3300-2500 BCE	Narasimhan et al. 2019
	Russia	Middle Yenisei region, Afanasieva Gora	3300-2500 BCE	Narasimhan et al. 2019
	Russia	Elo Bashi	3003-2887 calBCE (4305±20 BP, PSUAMS-2351)	Narasimhan et al. 2019
	Russia	Lower Tyumechin 1	3011-2887 calBCE (4310±25 BP, PSUAMS-2352)	Narasimhan et al. 2019
	Russia	Lower Tyumechin 1	3012-2897 calBCE (4330±20 BP, PSUAMS-2355)	Narasimhan et al. 2019
	Russia	Elo 1	3013-2901 calBCE (4335±20 BP, PSUAMS-2406)	Narasimhan et al. 2019
	Russia	Elo 1	3016-2899 calBCE (4335±25 BP, PSUAMS-2350)	Narasimhan et al. 2019
	Russia	Lower Tyumechin 1	3084-2911 calBCE (4370±25 BP, PSUAMS-2354)	Narasimhan et al. 2019
	Russia	Altai Mountains, Ust'-Kuyum	3331-2704 calBCE [2926-2704 calBCE (4260±35 BP, Poz-83510), 3322-2923 calBCE (4423±29 BP, OxA-31219), 3331-2935 calBCE (4442±29 BP, OxA-31220)]	Narasimhan et al. 2019
	Russia	Elo Bashi	3264-2916 calBCE [3083-2916 calBCE (4375±20 BP, PSUAMS-2353), 3264-2929 calBCE (4420±20 BP, PSUAMS-2368)]	Narasimhan et al. 2019
	Russia	Altai Mountains, Saldyar-1 cemetery	3316-2915 calBCE [2915-2878 calBCE (4270±25 BP, PSUAMS-2109), 3316-2915 calBCE (4409±34 BP, UBA-29307)]	Narasimhan et al. 2019
	Russia	Altai Autonomous Republic, Ust-Kanski, Altai Mountains, Kaminnaya Cave	3331-2922 calBCE (4430±40 BP, Poz-83425)	Narasimhan et al. 2019
	Russia	Elo 1	3322-2939 calBCE (4435±20 BP, PSUAMS-2405)	Narasimhan et al. 2019
Russia_Alan.SG	Russia	Caucasus	850-1350 CE	Damgaard et al. 2018b
	Russia	Caucasus	450-1350 CE	Damgaard et al. 2018b
	Russia	Caucasus	450-850 CE	Damgaard et al. 2018b
	Russia	Caucasus	450-850 CE	Damgaard et al. 2018b
	Russia	Caucasus	450-850 CE	Damgaard et al. 2018b
Russia_BA_Okunevo.SG	Russia	Verkhni Askiz	2141-1885 calBCE (3635±50 BP, UBA-31595)	Damgaard et al. 2018a
	Russia	Uybat V	2138-1915 calBCE (3646±40 BP, UBA-31594)	Damgaard et al. 2018a
	Russia	Okunev Ulus	2290-1949 calBCE (3718±59 BP, UBA-31592)	Damgaard et al. 2018a
	Russia	Verkhni Askiz	2281-1976 calBCE (3719±46 BP, UBA-31596)	Damgaard et al. 2018a
	Russia	Verkhni Askiz	2340-2145 calBCE (3810±25 BP, UCIAMS-147669)	Damgaard et al. 2018a
	Russia	Uybat V	2464-2141 calBCE (3830±55 BP, UBA-31598)	Damgaard et al. 2018a
	Russia	Okunev Ulus	2459-2206 calBCE (3850±38 BP, UBA-31593)	Damgaard et al. 2018a
	Russia	Verkhni Askiz	2900-1800 BCE	Damgaard et al. 2018a
	Russia	Verkhni Askiz	2900-1800 BCE	Damgaard et al. 2018a
	Russia	Verkhni Askiz	2900-1800 BCE	Damgaard et al. 2018a
	Russia	Uybat V	2900-1800 BCE	Damgaard et al. 2018a
	Russia	Uybat V	2900-1800 BCE	Damgaard et al. 2018a
	Russia	Uybat V	2900-1800 BCE	Damgaard et al. 2018a
	Russia	Syda 5, Tumen	2900-1800 BCE	Damgaard et al. 2018a
	Russia	Uybat III	2831-2233 calBCE (3961±62 BP, UBA-31599)	Damgaard et al. 2018a
	Russia	Uybat V	2859-2350 calBCE (4023±56 BP, UBA-31597)	Damgaard et al. 2018a
Russia_Bolshoy	Russia	Murmansk, Bolshoy Oleniy Ostrov	1400-1650 BCE	Lamnidis et al. 2018
	Russia	Murmansk, Bolshoy Oleniy Ostrov	1400-1650 BCE	Lamnidis et al. 2018
	Russia	Murmansk, Bolshoy Oleniy Ostrov	1400-1650 BCE	Lamnidis et al. 2018
	Russia	Murmansk, Bolshoy Oleniy Ostrov	1400-1650 BCE	Lamnidis et al. 2018
	Russia	Murmansk, Bolshoy Oleniy Ostrov	1400-1650 BCE	Lamnidis et al. 2018
	Russia	Murmansk, Bolshoy Oleniy Ostrov	2029-1561 calBCE (3473±87 BP)	Lamnidis et al. 2018
Russia_Caucasus_Majkop	Russia	Baksanyonok	3700-3000 BCE	Wang et al. 2019
	Russia	Piedmont, Ossetia	3695-3545 calBCE (4857±23 BP, MAMS-29813)	Wang et al. 2019
Russia_Chalmny_Varre	Russia	Murmansk, Chalmny-Varre	1700-1900 CE	Lamnidis et al. 2018
	Russia	Murmansk, Chalmny-Varre	1700-1900 CE	Lamnidis et al. 2018
Russia_HG_Karelia	Russia	Karelia, Yuzhnyy Oleni Ostrov	6773-5886 BCE	Mathieson et al. 2015
	Russia	Karelia, Yuzhnyy Oleni Ostrov	6773-5886 BCE	Mathieson et al. 2015
Russia_HG_Sosnoviy	Russia	Siberia, Sosnoviy Ostrov	4230-3983 calBCE (5261±33 BP, OxA-33486)	Narasimhan et al. 2019
Russia_HG_Tyumen	Russia	Siberia, western, Tyumen Oblast	4723-4558 calBCE (5805±25 BP, PSUAMS-2359)	Narasimhan et al. 2019
	Russia	Siberia, western, Tyumen Oblast	6361-6071 calBCE	Narasimhan et al. 2019
Russia_Late_Majkop	Russia	Piedmont, Mar'inskaja 5	3400-3000 BCE [based on charcoal date of 3347-3095 calBCE (4498±30 BP, MAMS-110554)]	Wang et al. 2019
	Russia	Piedmont, Mar'inskaja 5	3364-3107 calBCE (4544±25 BP, MAMS-29810)	Wang et al. 2019
	Russia	Sinjucha, Kuban steppe	3329-3022 calBCE (4454±23 BP, MAMS-31139)	Wang et al. 2019
Russia_Lokomotiv_Eneolithic.SG	Russia	Lokomotiv	5225-4854 calBCE (6130±60 BP)	Damgaard et al. 2018a
	Russia	Lokomotiv	5707-5510 calBCE (6680±60 BP)	Damgaard et al. 2018a
	Russia	Lokomotiv	5709-5561 calBCE (6713±35 BP)	Damgaard et al. 2018a
	Russia	Lokomotiv	5981-5725 calBCE (6950±60 BP)	Damgaard et al. 2018a
Russia_MLBA_Sintashta	Russia	Kamennyi Ambar 5 Cemetery	1879-1694 calBCE (3460±20 BP, PSUAMS-2102)	Narasimhan et al. 2019
	Russia	Kamennyi Ambar 5 Cemetery	1922-1763 calBCE (3520±25 BP, PSUAMS-2064)	Narasimhan et al. 2019
	Russia	Kamennyi Ambar 5 Cemetery	2050-1650 BCE	Narasimhan et al. 2019
	Russia	Kamennyi Ambar 5 Cemetery	2050-1650 BCE	Narasimhan et al. 2019
	Russia	Kamennyi Ambar 5 Cemetery	2050-1650 BCE	Narasimhan et al. 2019
	Russia	Kamennyi Ambar 5 Cemetery	2050-1650 BCE	Narasimhan et al. 2019
	Russia	Kamennyi Ambar 5 Cemetery	2050-1650 BCE	Narasimhan et al. 2019
	Russia	Kamennyi Ambar 5 Cemetery	2050-1650 BCE	Narasimhan et al. 2019
	Russia	Kamennyi Ambar 5 Cemetery	2050-1650 BCE	Narasimhan et al. 2019
	Russia	Kamennyi Ambar 5 Cemetery	2050-1650 BCE	Narasimhan et al. 2019
	Russia	Kamennyi Ambar 5 Cemetery	2050-1650 BCE	Narasimhan et al. 2019
	Russia	Kamennyi Ambar 5 Cemetery	2050-1650 BCE	Narasimhan et al. 2019
	Russia	Kamennyi Ambar 5 Cemetery	2050-1650 BCE	Narasimhan et al. 2019
	Russia	Kamennyi Ambar 5 Cemetery	2050-1650 BCE	Narasimhan et al. 2019
	Russia	Kamennyi Ambar 5 Cemetery	2050-1650 BCE	Narasimhan et al. 2019
	Russia	Kamennyi Ambar 5 Cemetery	2050-1650 BCE	Narasimhan et al. 2019
	Russia	Kamennyi Ambar 5 Cemetery	2050-1650 BCE	Narasimhan et al. 2019
	Russia	Kamennyi Ambar 5 Cemetery	2050-1650 BCE	Narasimhan et al. 2019
	Russia	Kamennyi Ambar 5 Cemetery	2050-1650 BCE	Narasimhan et al. 2019
	Russia	Kamennyi Ambar 5 Cemetery	2050-1650 BCE	Narasimhan et al. 2019
	Russia	Kamennyi Ambar 5 Cemetery	2050-1650 BCE	Narasimhan et al. 2019
	Russia	Kamennyi Ambar 5 Cemetery	2050-1650 BCE	Narasimhan et al. 2019
	Russia	Kamennyi Ambar 5 Cemetery	2050-1650 BCE	Narasimhan et al. 2019
	Russia	Kamennyi Ambar 5 Cemetery	2050-1650 BCE	Narasimhan et al. 2019
	Russia	Kamennyi Ambar 5 Cemetery	2050-1650 BCE	Narasimhan et al. 2019
	Russia	Kamennyi Ambar 5 Cemetery	2050-1650 BCE	Narasimhan et al. 2019
	Russia	Kamennyi Ambar 5 Cemetery	2050-1650 BCE	Narasimhan et al. 2019
	Russia	Kamennyi Ambar 5 Cemetery	2050-1650 BCE	Narasimhan et al. 2019
	Russia	Kamennyi Ambar 5 Cemetery	2050-1650 BCE	Narasimhan et al. 2019
	Russia	Kamennyi Ambar 5 Cemetery	2050-1650 BCE	Narasimhan et al. 2019
	Russia	Kamennyi Ambar 5 Cemetery	2050-1650 BCE	Narasimhan et al. 2019
	Russia	Kamennyi Ambar 5 Cemetery	2050-1650 BCE	Narasimhan et al. 2019
	Russia	Kamennyi Ambar 5 Cemetery	2050-1650 BCE	Narasimhan et al. 2019
	Russia	Kamennyi Ambar 5 Cemetery	1962-1775 calBCE (3550±25 BP, PSUAMS-1954)	Narasimhan et al. 2019
	Russia	Kamennyi Ambar 5 Cemetery	1973-1772 calBCE (3549±29 BP, OxA-12531)	Narasimhan et al. 2019
	Russia	Kamennyi Ambar 5 Cemetery	2023-1782 calBCE (3572±29 BP, OxA-12530)	Narasimhan et al. 2019
Russia_North_Caucasus	Russia	Piedmont, Progress 2	2483-2342 calBCE (3929±22 BP, MAMS-29815)	Wang et al. 2019
	Russia	Piedmont, Lysogarskaya	2863-2581 calBCE (4122±23 BP, MAMS-29825)	Wang et al. 2019
	Russia	Piedmont, Belij Ugol 2	2867-2581 calBCE (4125±19 BP, HD-29619)	Wang et al. 2019
	Russia	Goryachevadskiy	2877-2627 calBCE (4150±31 BP, OxA-16190)	Wang et al. 2019
	Russia	Piedmont, Mar'inskaja 5	2878-2633 calBCE (4160±30 BP, MAMS-110549)	Wang et al. 2019
	Russia	Piedmont, Gorjačevodskij 1	2881-2671 calBCE (4174±24 BP, MAMS-29807)	Wang et al. 2019
	Russia	Kuban steppe, Rasshevatskij 1	2899-2702 calBCE (4218±24 BP, MAMS-29817)	Wang et al. 2019
Russia_North_Caucasus_MBA	Russia	Piedmont/mountains, Kudachurt	1900-1700 BCE	Wang et al. 2019
	Russia	Piedmont/mountains, Kudachurt	1971-1776 calBCE [1953-1776 calBCE (3548±23 BP, MAMS-110560), 1971-1777 calBCE (3554±23 BP, MAMS-110561)]	Wang et al. 2019
	Russia	North Caucasus mountains, Kabardinka	2196-1977 calBCE (3690±30 BP, UGAMS-13455)	Wang et al. 2019
Russia_OldBeringSea_Ekven	Russia	Chukotka, Bering Strait, Ekven	1210-1470 calCE (1485±15 BP, PSUAMS-5329)	Flegontov et al. 2019
	Russia	Chukotka, Bering Strait, Ekven	1050-1400 calCE (1600±15 BP, PSUAMS-4837)	Flegontov et al. 2019
	Russia	Chukotka, Bering Strait, Ekven	970-1210 calCE (1760±15 BP, PSUAMS-5476)	Flegontov et al. 2019
	Russia	Chukotka, Bering Strait, Ekven	900-1260 calCE (1780±15 BP, PSUAMS-5325)	Flegontov et al. 2019
	Russia	Chukotka, Bering Strait, Ekven	810-1050 calCE (1895±15 BP, PSUAMS-5474	Flegontov et al. 2019
	Russia	Chukotka, Bering Strait, Ekven	720-1090 calCE (1900±20 BP, PSUAMS-3736)	Flegontov et al. 2019
	Russia	Chukotka, Bering Strait, Ekven	690-1070 calCE (1945±15 BP, PSUAMS-5324)	Flegontov et al. 2019
	Russia	Chukotka, Bering Strait, Ekven	730-1010 calCE (1960±20 BP, PSUAMS-5477)	Flegontov et al. 2019
	Russia	Chukotka, Bering Strait, Ekven	690-1040 calCE (1950±20 BP, PSUAMS-3737)	Flegontov et al. 2019
	Russia	Chukotka, Bering Strait, Ekven	710-990 calCE (1985±20 BP, PSUAMS-5475)	Flegontov et al. 2019
	Russia	Chukotka, Bering Strait, Ekven	640-980 calCE (2030±20 BP, PSUAMS-3738)	Flegontov et al. 2019
	Russia	Chukotka, Bering Strait, Ekven	620-990 calCE (2050±15 BP, PSUAMS-4836)	Flegontov et al. 2019
	Russia	Chukotka, Bering Strait, Ekven	620-980 calCE (2055±15 BP, PSUAMS-5328)	Flegontov et al. 2019
	Russia	Chukotka, Bering Strait, Ekven	630-860 calCE (2090±20 BP, PSUAMS-5478)	Flegontov et al. 2019
	Russia	Chukotka, Bering Strait, Ekven	510-890 calCE (2155±20 BP, PSUAMS-4835)	Flegontov et al. 2019
	Russia	Chukotka, Bering Strait, Ekven	480-710 calCE (2230±20 BP, PSUAMS-5479)	Flegontov et al. 2019
Russia_OldBeringSea_Uelen	Russia	Uelen Chukotka, Bering Strait	900-1250 calCE (1765±20 BP, PSUAMS-3739)	Flegontov et al. 2019
	Russia	Uelen Chukotka, Bering Strait	830-1190 calCE (1825±20 BP, PSUAMS-1906)	Flegontov et al. 2019
	Russia	Uelen Chukotka, Bering Strait	60-450 calCE (2560±20 BP, PSUAMS-1962)	Flegontov et al. 2019
Russia_Poltavka	Russia	Samara Oblast, Volga River Valley, Nikolaevka Kurgan	2500-2200 BCE	Narasimhan et al. 2019
	Russia	Samara Oblast, Volga River Valley, Samara River, Nikolaevka III	2800-2000 BCE	Mathieson et al. 2015
	Russia	Samara Oblast, Volga River Valley, Bolshoi Irgiz River, Zhuravlikha I	2800-2000 BCE	Narasimhan et al. 2019
	Russia	Samara Oblast, Volga River Valley, Kutuluk River, Kutuluk III	2867-2486 calBCE (4081±54 BP, AA-53803)	Mathieson et al. 2015
	Russia	Samara Oblast, Volga River Valley, Sok River, Grachevka	2876-2666 calBCE (4160±20 BP, PSUAMS-2956)	Narasimhan et al. 2019
	Russia	Samara Oblast, Volga River Valley, Sok River, Lopatino II	2887-2666 calBCE (4180±30 BP, Beta-392492)	Mathieson et al. 2015
	Russia	Samara Oblast, Volga River Valley, Bobrovka	2885-2680 calBCE (4185±20 BP, PSUAMS-4275)	Narasimhan et al. 2019
	Russia	Samara Oblast, Volga River Valley, Sok River, Sok I	2925-2491 calBCE (4180±84 BP, AA-12569)	Mathieson et al. 2015
	Russia	Samara Oblast, Volga River Valley, Sok River, Grachevka	2872-2583 calBCE (4130±30 BP, Beta-392488)	Mathieson et al. 2015
Russia_SaltovoMayaki.SG	Russia	Caspian steppe	721-950 calCE (1187±31 BP, UBA-31236)	Damgaard et al. 2018b
	Russia	Caspian steppe	600-1000 CE	Damgaard et al. 2018b
	Russia	Caspian steppe	635-766 calCE (1351±32 BP, UBA-31237)	Damgaard et al. 2018b
Russia_Sarmatian.SG	Russia	Caspian steppe	800 BCE - 100 CE	Damgaard et al. 2018b
	Russia	Caspian steppe	800 BCE - 100 CE	Damgaard et al. 2018b
	Russia	Caspian steppe	800 BCE - 100 CE	Damgaard et al. 2018b
	Russia	Caspian steppe	800 BCE - 100 CE	Damgaard et al. 2018b
	Russia	Caspian steppe	800 BCE - 100 CE	Damgaard et al. 2018b
	Russia	Caspian steppe	800 BCE - 100 CE	Damgaard et al. 2018b
	Russia	Caspian steppe	800 BCE - 100 CE	Damgaard et al. 2018b
Russia_Shamanka_EBA.SG	Russia	Shamanka II	2199-1980 calBCE (3700±33 BP)	Damgaard et al. 2018a
	Russia	Shamanka II	2281-2061 calBCE (3764±20 BP)	Damgaard et al. 2018a
	Russia	Shamanka II	2500-2000 BCE	Damgaard et al. 2018a
	Russia	Shamanka II	2500-2000 BCE	Damgaard et al. 2018a
	Russia	Shamanka II	2462-2299 calBCE (3886±21 BP)	Damgaard et al. 2018a
Russia_Shamanka_Eneolithic.SG	Russia	Shamanka II	5362-5221 calBCE (6319±33 BP, OxA-24793)	Damgaard et al. 2018a
	Russia	Shamanka II	5371-5221 calBCE (6329±33 BP, OxA-20562)	Damgaard et al. 2018a
	Russia	Shamanka II	5468-5304 calBCE (6373±32 BP, OxA-21503)	Damgaard et al. 2018a
	Russia	Shamanka II	5469-5312 calBCE (6386±34 BP, OxA-26192)	Damgaard et al. 2018a
	Russia	Shamanka II	5516-5367 calBCE (6483±37 BP, OxA-27054)	Damgaard et al. 2018a
	Russia	Shamanka II	5755-5635 calBCE (6815±38 BP, OxA-25327)	Damgaard et al. 2018a
	Russia	Shamanka II	5837-5664 calBCE (6856±40 BP, OxA-21526)	Damgaard et al. 2018a
	Russia	Shamanka II	5877-5676 calBCE (6886±43 BP, OxA-24774)	Damgaard et al. 2018a
	Russia	Shamanka II	5988-5791 calBCE (7005±40 BP, OxA-21535)	Damgaard et al. 2018a
	Russia	Shamanka II	6065-5916 calBCE (7123±37 BP, OxA-26456)	Damgaard et al. 2018a
Russia_Sidelkino_HG.SG	Russia	Sidelkino	9386-9231 calBCE (9836±48 BP, UBA-31465)	Damgaard et al. 2018a
Russia_Srubnaya	Russia	Samara Oblast, Volga River Valley, Samara River, Barinovka I	1850-1200 BCE	Mathieson et al. 2015
	Russia	Samara Oblast, Volga River Valley, Tatarstan oblast, forest-steppe zone, Novosel'ki	1850-1200 BCE	Narasimhan et al. 2019
	Russia	Samara Oblast, Volga River Valley, Tatarstan oblast, forest-steppe zone, Novosel'ki	1850-1200 BCE	Narasimhan et al. 2019 (supplement of Mathieson et al. 2018)
	Russia	Samara Oblast, Volga River Valley, Samara River, Spiridonovka IV	1850-1200 BCE	Narasimhan et al. 2019 (supplement of Mathieson et al. 2015)
	Russia	Samara Oblast, Volga River Valley, Samara River, Spiridonovka IV	1850-1200 BCE	Narasimhan et al. 2019 (supplement of Mathieson et al. 2018)
	Russia	Samara Oblast, Volga River Valley, Samara River, Barinovka I	1850-1200 BCE	Narasimhan et al. 2019 (supplement of Mathieson et al. 2018)
	Russia	Samara Oblast, Volga River Valley, Samara Steppes, Rozhdestveno I	1850-1600 BCE	Mathieson et al. 2015
	Russia	Samara Oblast, Volga River Valley, Samara Steppes, Rozhdestveno I	1850-1600 BCE	Mathieson et al. 2015
	Russia	Samara Oblast, Volga River Valley, Samara River, Uvarovka I	1850-1600 BCE	Narasimhan et al. 2019 (supplement of Mathieson et al. 2018)
	Russia	Samara Oblast, Volga River Valley, Samara River, Spiridonovka II	1850-1600 BCE	Narasimhan et al. 2019 (supplement of Mathieson et al. 2018)
	Russia	Samara Oblast, Volga River Valley, Samara River, Spiridonovka II	1850-1600 BCE	Narasimhan et al. 2019 (supplement of Mathieson et al. 2018)
	Russia	Samara Oblast, Volga River Valley, Samara River, Spiridonovka IV	1906-1631 calBCE (3455±56 BP, AA-47808)	Narasimhan et al. 2019 (supplement of Mathieson et al. 2018)
Russia_Steppe_Catacomb	Russia	Kuban steppe, Rasshevatskij 4	2451-2203 calBCE (3837±22 BP, MAMS-29819)	Wang et al. 2019
	Russia	Kaspi steppe, Šarachalsun 6	2474-2211 calBCE (3890±40 BP, GIN-12400)	Wang et al. 2019
	Russia	Piedmont, Mar'inskaja 3	2577-2476 calBCE (4020±22 BP, MAMS-29809)	Wang et al. 2019
	Russia	Kuban steppe, Rasshevatskij 4	2831-2489 calBCE (4050±22 BP, MAMS-29820)	Wang et al. 2019
Russia_Steppe_Maikop	Russia	Kaspi steppe, Aygurskij 2	3630-3013 calBCE [3359-3013 calBCE (4480±50 BP, GIN-11811), 3630-3372 calBCE (4698±32 BP, OxA-16182)]	Wang et al. 2019
	Russia	Kaspi steppe, Šarachalsun 6	3619-3369 calBCE (4673±28 BP, MAMS-31143)	Wang et al. 2019
	Russia	Kaspi steppe, Aygurskij 2	3634-3377 calBCE (4726±31 BP, OxA-16147)	Wang et al. 2019
Russia_Tagar.SG	Russia	Siberia, Tungus & Eastern Steppe	925-811 calBCE (2725±31 BP, UBA-31135)	Damgaard et al. 2018b
	Russia	Siberia, Tungus & Eastern Steppe	1000-800 BCE	Damgaard et al. 2018b
	Russia	Siberia, Tungus & Eastern Steppe	1000-800 BCE	Damgaard et al. 2018b
	Russia	Siberia, Tungus & Eastern Steppe	1000-800 BCE	Damgaard et al. 2018b
	Russia	Siberia, Tungus & Eastern Steppe	1000-800 BCE	Damgaard et al. 2018b
	Russia	Siberia, Tungus & Eastern Steppe	1000-800 BCE	Damgaard et al. 2018b
	Russia	Siberia, Tungus & Eastern Steppe	1000-800 BCE	Damgaard et al. 2018b
	Russia	Siberia, Tungus & Eastern Steppe	1000-800 BCE	Damgaard et al. 2018b
Russia_Yamnaya_Caucasus	Russia	Kuban steppe, Rasshevatskij 1	2879-2673 calBCE (4171±22 BP, MAMS-29816)	Wang et al. 2019
	Russia	Kaspi steppe, Šarachalsun 6	2884-2679 calBCE (4185±23 BP, MAMS-29821)	Wang et al. 2019
	Russia	North Caucasus steppe, Zolotarjëvka 2	3300-2500 BCE	Wang et al. 2019
	Russia	Kuban steppe, Rasshevatskij 1	3328-3018 calBCE (4447±22 BP, MAMS-29818)	Wang et al. 2019
Turkmenistan_IA.SG	Turkmenistan	Takhirbai 3	912-799 calBCE (2690±40 BP, UBA-33661)	Damgaard et al. 2018a
Turkmenistan_C_Namazga.SG	Turkmenistan	Kara-Depe	3364-3097 calBCE (4528±40 BP, UBA-33659)	Damgaard et al. 2018a
	Turkmenistan	Geoksyur	3365-3097 calBCE (4530±40 BP, UBA-33660)	Damgaard et al. 2018a
Abbr.
SG - results of the Shallow shotgun sequencing

[truncated: 3 more sheets: S11_References, S12_Mantel, S13_genomic3000SNPs]
